# Supplementary material for: Unusual fcc-structured Ag10 kernels trapped in Ag70 nanoclusters
Source: Chem Sci. 2018 Oct 18;10(2):564–8. doi: 10.1039/c8sc03396j (PMC6333236; doi:10.1039/c8sc03396j)
Supplement: Supplementary file 2 [file SC-010-C8SC03396J-s002.cif]

# Electronic Supplementary Material (ESI) for Chemical Science.
# This journal is © The Royal Society of Chemistry 2019

####################################################################### 
# 
# This file contains crystal structure data downloaded from the 
# Cambridge Structural Database (CSD) hosted by the Cambridge 
# Crystallographic Data Centre (CCDC).
# 
# Full information about CCDC data access policies and citation 
# guidelines are available at http://www.ccdc.cam.ac.uk/access/V1 
# 
# Audit and citation data items may have been added by the CCDC. 
# Please retain this information to preserve the provenance of 
# this file and to allow appropriate attribution of the data. 
# 
#######################################################################

data_Ag80a
_database_code_depnum_ccdc_archive 'CCDC 1850394'
_audit_update_record             
;
2018-06-19 deposited with the CCDC.
2018-10-15 downloaded from the CCDC.
;
_audit_creation_date             2018-01-04
_audit_creation_method           
;
Olex2 1.2
(compiled 2017.03.28 svn.r3405 for OlexSys, GUI svn.r5337)
;
_shelxl_version_number           2013-4
_chemical_name_common            ?
_chemical_name_systematic        
;
 ?
;
_chemical_formula_moiety         
'C248 H438 Ag80 F42 Mo16 N6 O108 S50, 2(C F3 O3 S), 4(C3 H8 O), 2(C3 H7 N O)'
_chemical_formula_sum            'C268 H484 Ag80 F48 Mo16 N8 O120 S52'
_chemical_formula_weight         18482.36
_chemical_melting_point          ?
_chemical_oxdiff_formula         AgSCHOF
loop_
_atom_type_symbol
_atom_type_description
_atom_type_scat_dispersion_real
_atom_type_scat_dispersion_imag
_atom_type_scat_source
C C 0.0033 0.0016 'International Tables Vol C Tables 4.2.6.8 and 6.1.1.4'
H H 0.0000 0.0000 'International Tables Vol C Tables 4.2.6.8 and 6.1.1.4'
Ag Ag -0.8971 1.1015 'International Tables Vol C Tables 4.2.6.8 and 6.1.1.4'
F F 0.0171 0.0103 'International Tables Vol C Tables 4.2.6.8 and 6.1.1.4'
Mo Mo -1.6832 0.6857 'International Tables Vol C Tables 4.2.6.8 and 6.1.1.4'
N N 0.0061 0.0033 'International Tables Vol C Tables 4.2.6.8 and 6.1.1.4'
O O 0.0106 0.0060 'International Tables Vol C Tables 4.2.6.8 and 6.1.1.4'
S S 0.1246 0.1234 'International Tables Vol C Tables 4.2.6.8 and 6.1.1.4'

_shelx_space_group_comment       
;
The symmetry employed for this shelxl refinement is uniquely defined
by the following loop, which should always be used as a source of
symmetry information in preference to the above space-group names.
They are only intended as comments.
;
_space_group_crystal_system      monoclinic
_space_group_IT_number           14
_space_group_name_H-M_alt        'P 1 21/n 1'
_space_group_name_Hall           '-P 2yn'
loop_
_space_group_symop_operation_xyz
'x, y, z'
'-x+1/2, y+1/2, -z+1/2'
'-x, -y, -z'
'x-1/2, -y-1/2, z-1/2'

_cell_length_a                   25.1615(4)
_cell_length_b                   30.4928(5)
_cell_length_c                   32.0095(9)
_cell_angle_alpha                90
_cell_angle_beta                 90.675(2)
_cell_angle_gamma                90
_cell_volume                     24557.4(9)
_cell_formula_units_Z            2
_cell_measurement_reflns_used    49716
_cell_measurement_temperature    83.0(6)
_cell_measurement_theta_max      30.0790
_cell_measurement_theta_min      3.3200
_shelx_estimated_absorpt_T_max   ?
_shelx_estimated_absorpt_T_min   ?
_exptl_absorpt_coefficient_mu    3.798
_exptl_absorpt_correction_T_max  1.00000
_exptl_absorpt_correction_T_min  0.62365
_exptl_absorpt_correction_type   multi-scan
_exptl_absorpt_process_details   
;
CrysAlisPro 1.171.39.30d (Rigaku Oxford Diffraction, 2017)
Empirical absorption correction using spherical harmonics,
 implemented in SCALE3 ABSPACK scaling algorithm.
;
_exptl_crystal_colour            'clear light red'
_exptl_crystal_colour_lustre     clear
_exptl_crystal_colour_modifier   light
_exptl_crystal_colour_primary    red
_exptl_crystal_density_diffrn    2.500
_exptl_crystal_density_meas      ?
_exptl_crystal_density_method    ?
_exptl_crystal_description       block
_exptl_crystal_F_000             17608
_exptl_crystal_size_max          0.1
_exptl_crystal_size_mid          0.09
_exptl_crystal_size_min          0.08
_exptl_special_details           
;
 ?
;
_exptl_transmission_factor_max   ?
_exptl_transmission_factor_min   ?
_diffrn_reflns_av_R_equivalents  0.0674
_diffrn_reflns_av_unetI/netI     0.0544
_diffrn_reflns_Laue_measured_fraction_full 0.981
_diffrn_reflns_Laue_measured_fraction_max 0.994
_diffrn_reflns_limit_h_max       30
_diffrn_reflns_limit_h_min       -29
_diffrn_reflns_limit_k_max       34
_diffrn_reflns_limit_k_min       -36
_diffrn_reflns_limit_l_max       38
_diffrn_reflns_limit_l_min       -35
_diffrn_reflns_number            176090
_diffrn_reflns_point_group_measured_fraction_full 0.981
_diffrn_reflns_point_group_measured_fraction_max 0.994
_diffrn_reflns_theta_full        25.242
_diffrn_reflns_theta_max         25.123
_diffrn_reflns_theta_min         3.193
_diffrn_ambient_environment      N~2~
_diffrn_ambient_temperature      83.0(6)
_diffrn_detector                 'CCD plate'
_diffrn_detector_area_resol_mean 28.5714
_diffrn_detector_type            HyPix
_diffrn_measured_fraction_theta_full 0.981
_diffrn_measured_fraction_theta_max 0.994
_diffrn_measurement_details      
;
List of Runs (angles in degrees, time in seconds):

  # Type    Start    End  Width  t~exp~   \w     \q     \k     \f   Frames
#--------------------------------------------------------------------------
  1  \w      8.00  43.00   1.00   40.00    --    5.49-110.00-105.00   35
  2  \w    -26.00  37.00   1.00   40.00    --    5.49 -99.00  60.00   63
  3  \w    -56.00  15.00   1.00   40.00    --    5.49 -37.00 -90.00   71
  4  \w    -68.00  16.00   1.00   40.00    --    5.49 -19.00 -30.00   84
;
_diffrn_measurement_device       'four-circle diffractometer'
_diffrn_measurement_device_type  'XtaLAB Synergy, Dualflex, HyPix'
_diffrn_measurement_method       '\w scans'
_diffrn_measurement_specimen_support 'Mitegen 50um'
_diffrn_orient_matrix_type       
'CrysAlisPro convention (1999,Acta A55,543-557)'
_diffrn_orient_matrix_UB_11      -0.0041768000
_diffrn_orient_matrix_UB_12      -0.0121583000
_diffrn_orient_matrix_UB_13      0.0185739000
_diffrn_orient_matrix_UB_21      0.0042946000
_diffrn_orient_matrix_UB_22      0.0192290000
_diffrn_orient_matrix_UB_23      0.0120316000
_diffrn_orient_matrix_UB_31      -0.0275492000
_diffrn_orient_matrix_UB_32      0.0048321000
_diffrn_orient_matrix_UB_33      -0.0011989000
_diffrn_oxdiff_ac3_digest_frames 
;
01903805ba5f226dec90e013539c457cb800253ad4f
;
_diffrn_oxdiff_ac3_digest_hkl    
;
0175b20335b7343241851190fd216f985c1827
;
_diffrn_radiation_collimation    0.3
_diffrn_radiation_monochromator  mirror
_diffrn_radiation_probe          x-ray
_diffrn_radiation_type           MoK\a
_diffrn_radiation_wavelength     0.71073
_diffrn_source                   'micro-focus sealed X-ray tube'
_diffrn_source_current           24.0
_diffrn_source_power             1.2
_diffrn_source_target            Mo
_diffrn_source_type              'PhotonJet (Mo) X-ray Source'
_diffrn_source_voltage           50.0
_reflns_Friedel_coverage         0.000
_reflns_Friedel_fraction_full    .
_reflns_Friedel_fraction_max     .
_reflns_number_gt                31774
_reflns_number_total             43585
_reflns_odcompleteness_completeness 98.86
_reflns_odcompleteness_iscentric 1
_reflns_odcompleteness_theta     26.32
_reflns_special_details          
;
 Reflections were merged by SHELXL according to the crystal
 class for the calculation of statistics and refinement.
 
 Structure factors included contributions from the .fab file.
 
 _reflns_Friedel_fraction is defined as the number of unique
 Friedel pairs measured divided by the number that would be
 possible theoretically, ignoring centric projections and
 systematic absences.
;
_reflns_threshold_expression     'I > 2\s(I)'
_computing_cell_refinement       'CrysAlisPro 1.171.39.30d (Rigaku OD, 2017)'
_computing_data_collection       'CrysAlisPro 1.171.39.30d (Rigaku OD, 2017)'
_computing_data_reduction        'CrysAlisPro 1.171.39.30d (Rigaku OD, 2017)'
_computing_molecular_graphics    'Olex2 (Dolomanov et al., 2009)'
_computing_publication_material  'Olex2 (Dolomanov et al., 2009)'
_computing_structure_refinement  'ShelXL (Sheldrick, 2015)'
_computing_structure_solution    ?
_refine_diff_density_max         4.761
_refine_diff_density_min         -3.248
_refine_diff_density_rms         0.295
_refine_ls_extinction_coef       .
_refine_ls_extinction_method     none
_refine_ls_goodness_of_fit_ref   1.068
_refine_ls_hydrogen_treatment    constr
_refine_ls_matrix_type           full
_refine_ls_number_parameters     2666
_refine_ls_number_reflns         43585
_refine_ls_number_restraints     290
_refine_ls_R_factor_all          0.1081
_refine_ls_R_factor_gt           0.0737
_refine_ls_restrained_S_all      1.067
_refine_ls_shift/su_max          0.008
_refine_ls_shift/su_mean         0.000
_refine_ls_structure_factor_coef Fsqd
_refine_ls_weighting_details     
'w=1/[\s^2^(Fo^2^)+(0.0665P)^2^+1056.4679P] where P=(Fo^2^+2Fc^2^)/3'
_refine_ls_weighting_scheme      calc
_refine_ls_wR_factor_gt          0.1725
_refine_ls_wR_factor_ref         0.2016
_refine_special_details          
;
 ?
;
_olex2_refinement_description    
;
1. Fixed Uiso
 At 1.2 times of:
  All C(H) groups, All C(H,H) groups
 At 1.5 times of:
  All C(H,H,H) groups, All O(H) groups
2. Restrained distances
 C128-F13
 1.45 with sigma of 0.01
 C128-F15
 1.45 with sigma of 0.01
 C128-F14
 1.45 with sigma of 0.01
 F15-F13
 2.35 with sigma of 0.01
 F14-F15
 2.35 with sigma of 0.01
 F13-F14
 2.35 with sigma of 0.01
 S3-O17
 1.45 with sigma of 0.01
 O18-S3
 1.45 with sigma of 0.01
 S3-O16
 1.45 with sigma of 0.01
 O18-O17
 2.35 with sigma of 0.01
 O18-O16
 2.35 with sigma of 0.01
 O16-O17
 2.35 with sigma of 0.01
 O2A-S1
 1.45 with sigma of 0.01
 O3-S1
 1.45 with sigma of 0.01
 S1-O1
 1.45 with sigma of 0.01
 O3-O2A
 2.35 with sigma of 0.01
 O3-O1
 2.35 with sigma of 0.01
 O2A-O1
 2.35 with sigma of 0.01
 C115-N2
 1.55 with sigma of 0.01
 N2-C116
 1.55 with sigma of 0.01
 C117-N2
 1.55 with sigma of 0.01
 C117-O32
 1.25 with sigma of 0.01
 F3-C129
 1.45 with sigma of 0.01
 F1A-C129
 1.45 with sigma of 0.01
 C129-F2A
 1.45 with sigma of 0.01
 F3-F2A
 2.35 with sigma of 0.01
 F3-F1A
 2.35 with sigma of 0.01
 F1A-F2A
 2.35 with sigma of 0.01
 C120-N4
 1.45 with sigma of 0.01
 C27-C29
 1.55 with sigma of 0.01
3. Restrained planarity
 O32, N2, C115, C116, C117
 with sigma of 0.01
4. Uiso/Uaniso restraints and constraints
S3 \\sim F13 \\sim F14 \\sim F15 \\sim O16 \\sim O17 \\sim O18 \\sim C128:
within 1.7A with sigma of 0.004 and sigma for terminal atoms of 0.08
C25 \\sim C26 \\sim C27 \\sim C28 \\sim C29 \\sim C30: within 1.7A with sigma
of 0.004 and sigma for terminal atoms of 0.08
C43 \\sim C44 \\sim C45 \\sim C46 \\sim C47 \\sim C48: within 1.7A with sigma
of 0.004 and sigma for terminal atoms of 0.08
C55 \\sim C56 \\sim C57 \\sim C58 \\sim C59 \\sim C60: within 1.7A with sigma
of 0.004 and sigma for terminal atoms of 0.08
C79 \\sim C80 \\sim C81 \\sim C82 \\sim C83 \\sim C84: within 1.7A with sigma
of 0.004 and sigma for terminal atoms of 0.08
O32 \\sim N2 \\sim C115 \\sim C116 \\sim C117: within 1.7A with sigma of 0.004
and sigma for terminal atoms of 0.08
C1 \\sim C2 \\sim C3 \\sim C4 \\sim C5 \\sim C6: within 1.7A with sigma of
0.004 and sigma for terminal atoms of 0.08
Ag1 \\sim Ag1A: within 1.7A with sigma of 0.004 and sigma for terminal atoms of
0.08
O2 \\sim O2A \\sim C128: within 1.7A with sigma of 0.004 and sigma for terminal
atoms of 0.08
F1A \\sim F2A \\sim F3: within 1.7A with sigma of 0.004 and sigma for terminal
atoms of 0.08
S1 \\sim F1A \\sim F2A \\sim F3 \\sim O1 \\sim O2A \\sim O3 \\sim C129: within
1.7A with sigma of 0.004 and sigma for terminal atoms of 0.08
5. Others
 Fixed Sof: Ag1(0.92) Ag1A(0.08) S1(0.5) S1A(0.5) F1(0.5) F1A(0.5) F2(0.5)
 F2A(0.5) O1(0.5) O1A(0.5) O2(0.5) O2A(0.5)
6.a Ternary CH refined with riding coordinates:
 C1(H1), C7(H7), C13(H13), C19(H19), C26(H26), C31(H31), C37(H37), C43(H43),
 C49(H49), C55(H55), C62(H62), C67(H67), C73(H73), C79(H79), C85(H85), C91(H91),
  C97(H97), C103(H103)
6.b Secondary CH2 refined with riding coordinates:
 C2(H2A,H2B), C3(H3A,H3B), C4(H4A,H4B), C5(H5A,H5B), C6(H6A,H6B), C8(H8A,H8B),
 C9(H9A,H9B), C10(H10A,H10B), C11(H11A,H11B), C12(H12A,H12B), C14(H14A,H14B),
 C15(H15A,H15B), C16(H16A,H16B), C17(H17A,H17B), C18(H18A,H18B), C20(H20A,H20B),
  C21(H21A,H21B), C22(H22A,H22B), C23(H23A,H23B), C24(H24A,H24B), C25(H25A,
 H25B), C27(H27A,H27B), C28(H28A,H28B), C29(H29A,H29B), C30(H30A,H30B),
 C32(H32A,H32B), C33(H33A,H33B), C34(H34A,H34B), C35(H35A,H35B), C36(H36A,H36B),
  C38(H38A,H38B), C39(H39A,H39B), C40(H40A,H40B), C41(H41A,H41B), C42(H42A,
 H42B), C44(H44A,H44B), C45(H45A,H45B), C46(H46A,H46B), C47(H47A,H47B),
 C48(H48A,H48B), C50(H50A,H50B), C51(H51A,H51B), C52(H52A,H52B), C53(H53A,H53B),
  C54(H54A,H54B), C56(H56A,H56B), C57(H57A,H57B), C58(H58A,H58B), C59(H59A,
 H59B), C60(H60A,H60B), C61(H61A,H61B), C63(H63A,H63B), C64(H64A,H64B),
 C65(H65A,H65B), C66(H66A,H66B), C68(H68A,H68B), C69(H69A,H69B), C70(H70A,H70B),
  C71(H71A,H71B), C72(H72A,H72B), C74(H74A,H74B), C75(H75A,H75B), C76(H76A,
 H76B), C77(H77A,H77B), C78(H78A,H78B), C80(H80A,H80B), C81(H81A,H81B),
 C82(H82A,H82B), C83(H83A,H83B), C84(H84A,H84B), C86(H86A,H86B), C87(H87A,H87B),
  C88(H88A,H88B), C89(H89A,H89B), C90(H90A,H90B), C92(H92A,H92B), C93(H93A,
 H93B), C94(H94A,H94B), C95(H95A,H95B), C96(H96A,H96B), C98(H98A,H98B),
 C99(H99A,H99B), C100(H10C,H10D), C101(H10E,H10F), C102(H10G,H10H), C104(H10I,
 H10J), C105(H10K,H10L), C106(H10M,H10N), C107(H10O,H10P), C108(H10Q,H10R),
 C122(H12I,H12J), C123(H12K,H12L), C125(H12P,H12Q), C126(H12R,H12S)
6.c Aromatic/amide H refined with riding coordinates:
 C111(H111), C112(H112), C118(H118), C117(H117)
6.d Idealised Me refined as rotating group:
 C109(H10S,H10T,H10U), C110(H11C,H11D,H11E), C113(H11F,H11G,H11H), C114(H11I,
 H11J,H11K), C119(H11L,H11M,H11N), C120(H12C,H12D,H12E), C121(H12F,H12G,H12H),
 C124(H12M,H12N,H12O), C115(H11O,H11P,H11Q), C116(H11R,H11S,H11T)
6.e Idealised tetrahedral OH refined as rotating group:
 O29(H29), O30(H30)
;
_atom_sites_solution_hydrogens   geom
_atom_sites_solution_primary     ?
_atom_sites_solution_secondary   ?
loop_
_atom_site_label
_atom_site_type_symbol
_atom_site_fract_x
_atom_site_fract_y
_atom_site_fract_z
_atom_site_U_iso_or_equiv
_atom_site_adp_type
_atom_site_occupancy
_atom_site_site_symmetry_order
_atom_site_calc_flag
_atom_site_refinement_flags_posn
_atom_site_refinement_flags_adp
_atom_site_refinement_flags_occupancy
_atom_site_disorder_assembly
_atom_site_disorder_group
Ag1 Ag 0.47546(5) 0.41049(5) 0.70826(4) 0.0389(3) Uani 0.92 1 d . U P . .
Ag1A Ag 0.5031(7) 0.3929(6) 0.6975(5) 0.037(2) Uani 0.08 1 d . U P . .
Ag2 Ag 0.59461(5) 0.34458(5) 0.69010(4) 0.0422(3) Uani 1 1 d . . . . .
Ag3 Ag 0.65885(6) 0.42981(5) 0.71286(5) 0.0512(4) Uani 1 1 d . . . . .
Ag4 Ag 0.59933(5) 0.48511(4) 0.64777(4) 0.0428(3) Uani 1 1 d . . . . .
Ag5 Ag 0.58086(6) 0.58336(5) 0.63130(5) 0.0509(4) Uani 1 1 d . . . . .
Ag6 Ag 0.61553(4) 0.50102(4) 0.54863(4) 0.0282(2) Uani 1 1 d . . . . .
Ag7 Ag 0.57245(4) 0.53384(4) 0.47683(4) 0.0271(2) Uani 1 1 d . . . . .
Ag8 Ag 0.73612(4) 0.47367(4) 0.58047(4) 0.0323(3) Uani 1 1 d . . . . .
Ag9 Ag 0.63439(5) 0.67922(4) 0.46631(4) 0.0387(3) Uani 1 1 d . . . . .
Ag10 Ag 0.58692(5) 0.68326(4) 0.57414(4) 0.0408(3) Uani 1 1 d . . . . .
Ag11 Ag 0.74713(5) 0.51238(4) 0.48372(4) 0.0362(3) Uani 1 1 d . . . . .
Ag12 Ag 0.77180(4) 0.47105(4) 0.39328(4) 0.0317(3) Uani 1 1 d . . . . .
Ag13 Ag 0.70537(6) 0.54403(4) 0.34401(4) 0.0442(3) Uani 1 1 d . . . . .
Ag14 Ag 0.54632(5) 0.50327(5) 0.32285(4) 0.0413(3) Uani 1 1 d . . . . .
Ag15 Ag 0.64436(6) 0.44415(5) 0.30745(5) 0.0516(4) Uani 1 1 d . . . . .
Ag16 Ag 0.51191(6) 0.35690(6) 0.31065(6) 0.0617(4) Uani 1 1 d . . . . .
Ag17 Ag 0.62614(5) 0.34763(5) 0.31996(4) 0.0413(3) Uani 1 1 d . . . . .
Ag18 Ag 0.50180(5) 0.27547(4) 0.37731(4) 0.0386(3) Uani 1 1 d . . . . .
Ag19 Ag 0.61436(5) 0.23135(5) 0.37020(5) 0.0521(4) Uani 1 1 d . . . . .
Ag20 Ag 0.46146(5) 0.23162(4) 0.45198(4) 0.0385(3) Uani 1 1 d . . . . .
Ag21 Ag 0.57308(5) 0.17600(5) 0.47083(4) 0.0450(3) Uani 1 1 d . . . . .
Ag22 Ag 0.40158(5) 0.22303(5) 0.54238(5) 0.0468(3) Uani 1 1 d . . . . .
Ag23 Ag 0.53608(5) 0.21739(4) 0.55024(4) 0.0394(3) Uani 1 1 d . . . . .
Ag24 Ag 0.40690(5) 0.28428(5) 0.61999(6) 0.0546(4) Uani 1 1 d . . . . .
Ag25 Ag 0.32695(4) 0.41043(4) 0.57412(4) 0.0297(2) Uani 1 1 d . . . . .
Ag26 Ag 0.35779(5) 0.37942(5) 0.66373(4) 0.0460(3) Uani 1 1 d . . . . .
Ag27 Ag 0.70967(6) 0.20909(5) 0.50580(6) 0.0582(4) Uani 1 1 d . . . . .
Ag28 Ag 0.72223(5) 0.29123(5) 0.65009(5) 0.0442(3) Uani 1 1 d . . . . .
Ag29 Ag 0.78252(5) 0.29435(5) 0.54920(4) 0.0417(3) Uani 1 1 d . . . . .
Ag30 Ag 0.80485(4) 0.39644(4) 0.56254(4) 0.0305(2) Uani 1 1 d . . . . .
Ag31 Ag 0.73605(4) 0.39736(4) 0.63805(4) 0.0356(3) Uani 1 1 d . . . . .
Ag32 Ag 0.83081(4) 0.43312(4) 0.46324(4) 0.0296(2) Uani 1 1 d . . . . .
Ag33 Ag 0.71021(4) 0.36563(4) 0.38505(4) 0.0330(3) Uani 1 1 d . . . . .
Ag34 Ag 0.79213(4) 0.33785(4) 0.45443(4) 0.0347(3) Uani 1 1 d . . . . .
Ag35 Ag 0.70587(5) 0.27773(5) 0.42798(5) 0.0468(3) Uani 1 1 d . . . . .
Ag36 Ag 0.63603(5) 0.24604(4) 0.58895(4) 0.0395(3) Uani 1 1 d . . . . .
Ag37 Ag 0.44714(4) 0.41888(4) 0.45528(4) 0.0309(3) Uani 1 1 d . . . . .
Ag38 Ag 0.53593(4) 0.45174(3) 0.50267(3) 0.0233(2) Uani 1 1 d . . . . .
Ag39 Ag 0.48854(4) 0.49447(4) 0.42723(3) 0.0270(2) Uani 1 1 d . . . . .
Ag40 Ag 0.53225(4) 0.28338(4) 0.62446(4) 0.0328(3) Uani 1 1 d . . . . .
Mo1 Mo 0.47758(5) 0.39473(4) 0.59978(4) 0.0259(3) Uani 1 1 d . . . . .
Mo2 Mo 0.60311(4) 0.37990(4) 0.58376(4) 0.0223(2) Uani 1 1 d . . . . .
Mo3 Mo 0.68920(5) 0.59886(4) 0.54986(4) 0.0316(3) Uani 1 1 d . . . . .
Mo4 Mo 0.68202(4) 0.40874(4) 0.48886(4) 0.0217(2) Uani 1 1 d . . . . .
Mo5 Mo 0.57648(4) 0.36813(4) 0.42439(4) 0.0227(3) Uani 1 1 d . . . . .
Mo6 Mo 0.62845(4) 0.31300(4) 0.50467(4) 0.0242(3) Uani 1 1 d . . . . .
Mo7 Mo 0.50224(4) 0.33077(4) 0.52121(4) 0.0230(3) Uani 1 1 d . . . . .
Mo8 Mo 0.63047(4) 0.46341(4) 0.41152(4) 0.0241(3) Uani 1 1 d . . . . .
S1 S 0.7768(4) 0.1875(4) 0.5914(5) 0.066(3) Uani 0.5 1 d D U P . .
S1A S 0.7827(5) 0.1997(5) 0.6130(4) 0.060(3) Uani 0.5 1 d . . P . .
S2 S 0.62392(16) 0.18597(13) 0.53618(14) 0.0367(9) Uani 1 1 d . . . . .
S3 S 0.6858(3) 0.1431(3) 0.4214(3) 0.101(2) Uani 1 1 d D U . . .
S4 S 0.67895(15) 0.29153(13) 0.35474(14) 0.0356(9) Uani 1 1 d . . . . .
S5 S 0.5800(2) 0.24877(18) 0.27029(18) 0.0580(14) Uani 1 1 d . . . . .
S6 S 0.4597(2) 0.11571(17) 0.49771(19) 0.0583(13) Uani 1 1 d . . . . .
S7 S 0.46407(16) 0.22333(14) 0.60157(15) 0.0388(9) Uani 1 1 d . . . . .
S8 S 0.62749(15) 0.27568(14) 0.65980(12) 0.0336(8) Uani 1 1 d . . . . .
S9 S 0.45630(18) 0.29766(16) 0.72428(15) 0.0467(11) Uani 1 1 d . . . . .
S10 S 0.56974(17) 0.40638(15) 0.73238(15) 0.0432(10) Uani 1 1 d . . . . .
S11 S 0.38272(15) 0.44745(15) 0.69976(13) 0.0371(9) Uani 1 1 d . . . . .
S12 S 0.33142(15) 0.33160(13) 0.60637(13) 0.0352(9) Uani 1 1 d . . . . .
S13 S 0.24477(13) 0.45299(12) 0.58623(12) 0.0276(8) Uani 1 1 d . . . . .
S14 S 0.69979(16) 0.47024(14) 0.65194(13) 0.0370(9) Uani 1 1 d . . . . .
S15 S 0.7664(2) 0.33908(18) 0.73920(17) 0.0551(12) Uani 1 1 d . . . . .
S16 S 0.79109(14) 0.33629(13) 0.61317(13) 0.0324(8) Uani 1 1 d . . . . .
S17 S 0.81411(14) 0.46971(13) 0.53013(12) 0.0287(8) Uani 1 1 d . . . . .
S18 S 0.92271(14) 0.36972(13) 0.50478(12) 0.0317(8) Uani 1 1 d . . . . .
S19 S 0.80285(13) 0.39493(12) 0.39870(12) 0.0283(8) Uani 1 1 d . . . . .
S20 S 0.77666(16) 0.26110(14) 0.47955(14) 0.0402(10) Uani 1 1 d . . . . .
S21 S 0.57891(17) 0.39858(15) 0.27462(15) 0.0436(10) Uani 1 1 d . . . . .
S22 S 0.53898(16) 0.53508(15) 0.68012(14) 0.0398(9) Uani 1 1 d . . . . .
S23 S 0.62312(15) 0.73506(14) 0.52213(13) 0.0364(9) Uani 1 1 d . . . . .
S24 S 0.53202(15) 0.20434(13) 0.40566(13) 0.0356(9) Uani 1 1 d . . . . .
S25 S 0.43920(16) 0.33066(15) 0.35231(14) 0.0412(10) Uani 1 1 d . . . . .
S26 S 0.7733(2) 0.4610(2) 0.28171(18) 0.0633(14) Uani 1 1 d . . . . .
F1 F 0.786(2) 0.1168(17) 0.5976(17) 0.164(18) Uiso 0.5 1 d . . P . .
F1A F 0.8230(9) 0.1151(9) 0.6175(10) 0.103(6) Uiso 0.5 1 d D U P . .
F2 F 0.8281(16) 0.1355(14) 0.6474(14) 0.125(13) Uiso 0.5 1 d . . P . .
F2A F 0.8069(10) 0.1678(10) 0.6693(9) 0.105(6) Uiso 0.5 1 d D U P . .
F3 F 0.7364(6) 0.1268(6) 0.6419(6) 0.119(6) Uiso 1 1 d D U . . .
F4 F 0.8506(12) 0.4673(9) 0.2318(9) 0.179(10) Uiso 1 1 d . . . . .
F5 F 0.7804(9) 0.4507(7) 0.2021(7) 0.137(7) Uiso 1 1 d . . . . .
F6 F 0.7947(7) 0.5166(6) 0.2206(6) 0.109(5) Uiso 1 1 d . . . . .
F7 F 0.5248(11) 0.2620(10) 0.2023(7) 0.199(15) Uani 1 1 d . . . . .
F8 F 0.5726(8) 0.2025(8) 0.2026(6) 0.133(8) Uani 1 1 d . . . . .
F9 F 0.5010(6) 0.2072(6) 0.2379(5) 0.101(5) Uani 1 1 d . . . . .
F10 F 1.0205(4) 0.3446(4) 0.4909(4) 0.054(3) Uani 1 1 d . . . . .
F11 F 0.9737(4) 0.2976(3) 0.5230(4) 0.054(3) Uani 1 1 d . . . . .
F12 F 0.9614(4) 0.3080(3) 0.4575(3) 0.052(3) Uani 1 1 d . . . . .
F13 F 0.7717(10) 0.1258(8) 0.3876(9) 0.196(11) Uiso 1 1 d D U . . .
F14 F 0.7217(11) 0.0649(8) 0.4094(9) 0.199(11) Uiso 1 1 d D U . . .
F15 F 0.6917(15) 0.1076(14) 0.3529(11) 0.38(3) Uiso 1 1 d D U . . .
F16 F 0.4133(10) 0.0869(9) 0.4312(6) 0.167(11) Uani 1 1 d . . . . .
F17 F 0.4444(10) 0.0358(6) 0.4738(7) 0.138(8) Uani 1 1 d . . . . .
F18 F 0.3721(8) 0.0718(8) 0.4854(6) 0.135(8) Uani 1 1 d . . . . .
F19 F 0.4661(8) 0.2222(5) 0.7619(5) 0.107(6) Uani 1 1 d . . . . .
F20 F 0.5057(7) 0.2722(6) 0.7931(5) 0.098(5) Uani 1 1 d . . . . .
F21 F 0.4206(6) 0.2686(5) 0.7954(4) 0.088(5) Uani 1 1 d . . . . .
F22 F 0.8045(5) 0.3076(5) 0.8090(4) 0.077(4) Uani 1 1 d . . . . .
F23 F 0.7491(6) 0.3619(4) 0.8165(4) 0.080(4) Uani 1 1 d . . . . .
F24 F 0.7201(5) 0.2984(5) 0.7999(4) 0.071(3) Uani 1 1 d . . . . .
O1 O 0.7624(8) 0.1649(8) 0.5542(7) 0.065(3) Uani 0.5 1 d D U P . .
O1A O 0.7834(11) 0.2253(9) 0.6514(9) 0.060(7) Uani 0.5 1 d . . P . .
O2 O 0.7342(12) 0.2046(11) 0.5921(12) 0.069(4) Uani 0.5 1 d . U P . .
O2A O 0.7366(6) 0.2178(8) 0.6040(10) 0.067(3) Uani 0.5 1 d D U P . .
O3 O 0.8275(4) 0.2086(5) 0.5883(5) 0.072(3) Uani 1 1 d D U . . .
O4 O 0.8728(4) 0.3454(4) 0.5070(4) 0.039(3) Uani 1 1 d . . . . .
O5 O 0.9244(4) 0.3989(4) 0.4697(4) 0.037(3) Uani 1 1 d . . . . .
O6 O 0.9411(5) 0.3880(4) 0.5440(4) 0.045(3) Uani 1 1 d . . . . .
O7 O 0.7707(5) 0.2972(4) 0.7182(4) 0.048(3) Uani 1 1 d . . . . .
O8 O 0.7218(6) 0.3623(5) 0.7286(5) 0.064(4) Uani 1 1 d . . . . .
O9 O 0.8161(6) 0.3663(5) 0.7406(5) 0.076(5) Uani 1 1 d . . . . .
O10 O 0.5055(5) 0.2888(4) 0.7032(4) 0.050(3) Uani 1 1 d . . . . .
O11 O 0.4094(6) 0.2828(6) 0.7032(5) 0.074(5) Uani 1 1 d . . . . .
O12 O 0.4535(6) 0.3400(5) 0.7433(4) 0.058(4) Uani 1 1 d . . . . .
O13 O 0.4550(8) 0.1020(6) 0.5409(5) 0.088(5) Uani 1 1 d . . . . .
O14 O 0.4337(6) 0.1562(5) 0.4888(6) 0.078(5) Uani 1 1 d . . . . .
O15 O 0.5117(5) 0.1114(5) 0.4796(6) 0.068(4) Uani 1 1 d . . . . .
O16 O 0.6358(5) 0.1253(5) 0.4331(6) 0.096(3) Uani 1 1 d D U . . .
O17 O 0.6819(7) 0.1879(4) 0.4081(6) 0.108(3) Uani 1 1 d D U . . .
O18 O 0.7216(6) 0.1430(6) 0.4584(5) 0.105(3) Uani 1 1 d D U . . .
O19 O 0.5959(6) 0.2099(5) 0.2928(5) 0.065(4) Uani 1 1 d . . . . .
O20 O 0.5424(6) 0.2748(5) 0.2935(5) 0.069(4) Uani 1 1 d . . . . .
O21 O 0.6216(6) 0.2735(5) 0.2511(5) 0.072(4) Uani 1 1 d . . . . .
O22 O 0.7752(13) 0.4166(7) 0.2850(7) 0.151(12) Uani 1 1 d . . . . .
O23 O 0.7207(6) 0.4775(7) 0.2760(6) 0.100(7) Uani 1 1 d . . . . .
O24 O 0.8043(9) 0.4828(7) 0.3116(6) 0.105(7) Uani 1 1 d . . . . .
O25 O 0.6304(4) 0.6114(4) 0.5797(4) 0.038(3) Uani 1 1 d . . . . .
O26 O 0.7427(4) 0.6240(4) 0.5739(4) 0.046(3) Uani 1 1 d . . . . .
O27 O 0.6806(4) 0.6182(4) 0.4990(4) 0.040(3) Uani 1 1 d . . . . .
O28 O 0.7014(4) 0.5416(4) 0.5494(4) 0.040(3) Uani 1 1 d . . . . .
O31 O 0.3260(5) 0.1758(4) 0.5468(5) 0.059(4) Uani 1 1 d . . . . .
O33 O 0.7600(7) 0.5935(6) 0.3043(6) 0.085(5) Uani 1 1 d . . . . .
O34 O 0.7067(5) 0.4666(5) 0.7703(4) 0.055(3) Uani 1 1 d . . . . .
O35 O 0.6120(4) 0.4360(3) 0.5926(3) 0.030(2) Uani 1 1 d . . . . .
O36 O 0.6567(4) 0.3562(3) 0.6103(3) 0.031(2) Uani 1 1 d . . . . .
O37 O 0.5504(4) 0.3637(3) 0.6207(3) 0.026(2) Uani 1 1 d . . . . .
O38 O 0.5275(3) 0.3922(3) 0.5488(3) 0.0200(19) Uani 1 1 d . . . . .
O39 O 0.6348(3) 0.3796(3) 0.5283(3) 0.023(2) Uani 1 1 d . . . . .
O40 O 0.6847(4) 0.2978(3) 0.5333(3) 0.032(2) Uani 1 1 d . . . . .
O41 O 0.5801(3) 0.3156(3) 0.5511(3) 0.023(2) Uani 1 1 d . . . . .
O42 O 0.4506(4) 0.3529(3) 0.4904(3) 0.029(2) Uani 1 1 d . . . . .
O43 O 0.4992(4) 0.2745(3) 0.5087(3) 0.028(2) Uani 1 1 d . . . . .
O44 O 0.4720(3) 0.3283(3) 0.5730(3) 0.027(2) Uani 1 1 d . . . . .
O45 O 0.5005(4) 0.4465(3) 0.6182(3) 0.030(2) Uani 1 1 d . . . . .
O46 O 0.4503(4) 0.3693(3) 0.6443(3) 0.029(2) Uani 1 1 d . . . . .
O47 O 0.4206(4) 0.4098(3) 0.5698(3) 0.028(2) Uani 1 1 d . . . . .
O48 O 0.5138(4) 0.3890(3) 0.4115(3) 0.025(2) Uani 1 1 d . . . . .
O49 O 0.5572(3) 0.3458(3) 0.4795(3) 0.024(2) Uani 1 1 d . . . . .
O50 O 0.5665(4) 0.4781(3) 0.3931(3) 0.031(2) Uani 1 1 d . . . . .
O51 O 0.6033(3) 0.4255(3) 0.4595(3) 0.023(2) Uani 1 1 d . . . . .
O52 O 0.6479(4) 0.5082(4) 0.4445(3) 0.032(2) Uani 1 1 d . . . . .
O53 O 0.6822(3) 0.4572(3) 0.5187(3) 0.027(2) Uani 1 1 d . . . . .
O54 O 0.6124(4) 0.2659(3) 0.4773(3) 0.033(2) Uani 1 1 d . . . . .
O55 O 0.5777(4) 0.3180(3) 0.3984(3) 0.031(2) Uani 1 1 d . . . . .
O56 O 0.6557(4) 0.3477(3) 0.4590(3) 0.026(2) Uani 1 1 d . . . . .
O57 O 0.6729(4) 0.4719(3) 0.3674(3) 0.029(2) Uani 1 1 d . . . . .
O58 O 0.7005(3) 0.4286(3) 0.4372(3) 0.028(2) Uani 1 1 d . . . . .
O59 O 0.6213(3) 0.3973(3) 0.3878(3) 0.024(2) Uani 1 1 d . . . . .
O60 O 0.7420(3) 0.3830(3) 0.5034(3) 0.027(2) Uani 1 1 d . . . . .
N1 N 0.2906(9) 0.1096(7) 0.5576(9) 0.097(8) Uani 1 1 d . . . . .
N3 N 0.7866(9) 0.4766(7) 0.8059(7) 0.080(6) Uani 1 1 d . . . . .
N4 N 0.8267(9) 0.6116(8) 0.2607(8) 0.090(7) Uani 1 1 d D . . . .
C1 C 0.5717(12) 0.3845(13) 0.7859(8) 0.113(5) Uani 1 1 d . U . . .
H1 H 0.5548 0.3563 0.7796 0.135 Uiso 1 1 calc R . . . .
C2 C 0.6150(12) 0.3689(13) 0.8030(8) 0.115(5) Uani 1 1 d . U . . .
H2A H 0.6398 0.3930 0.8064 0.138 Uiso 1 1 calc R . . . .
H2B H 0.6306 0.3486 0.7833 0.138 Uiso 1 1 calc R . . . .
C3 C 0.6109(13) 0.3448(13) 0.8461(8) 0.116(5) Uani 1 1 d . U . . .
H3A H 0.6000 0.3146 0.8416 0.139 Uiso 1 1 calc R . . . .
H3B H 0.6456 0.3445 0.8598 0.139 Uiso 1 1 calc R . . . .
C4 C 0.5735(12) 0.3662(13) 0.8725(8) 0.116(5) Uani 1 1 d . U . . .
H4A H 0.5639 0.3458 0.8944 0.139 Uiso 1 1 calc R . . . .
H4B H 0.5914 0.3907 0.8859 0.139 Uiso 1 1 calc R . . . .
C5 C 0.5272(12) 0.3817(13) 0.8546(8) 0.114(5) Uani 1 1 d . U . . .
H5A H 0.5123 0.4029 0.8739 0.137 Uiso 1 1 calc R . . . .
H5B H 0.5025 0.3574 0.8531 0.137 Uiso 1 1 calc R . . . .
C6 C 0.5275(12) 0.4030(13) 0.8123(8) 0.112(5) Uani 1 1 d . U . . .
H6A H 0.5323 0.4344 0.8154 0.135 Uiso 1 1 calc R . . . .
H6B H 0.4936 0.3980 0.7984 0.135 Uiso 1 1 calc R . . . .
C7 C 0.5646(7) 0.5518(7) 0.7299(6) 0.058(6) Uani 1 1 d . . . . .
H7 H 0.5522 0.5820 0.7338 0.070 Uiso 1 1 calc R . . . .
C8 C 0.6223(7) 0.5535(7) 0.7354(6) 0.048(4) Uani 1 1 d . . . . .
H8A H 0.6370 0.5731 0.7147 0.057 Uiso 1 1 calc R . . . .
H8B H 0.6368 0.5245 0.7305 0.057 Uiso 1 1 calc R . . . .
C9 C 0.6398(7) 0.5688(7) 0.7786(6) 0.052(5) Uani 1 1 d . . . . .
H9A H 0.6783 0.5686 0.7805 0.062 Uiso 1 1 calc R . . . .
H9B H 0.6278 0.5987 0.7830 0.062 Uiso 1 1 calc R . . . .
C10 C 0.6176(8) 0.5400(7) 0.8118(6) 0.056(5) Uani 1 1 d . . . . .
H10A H 0.6286 0.5509 0.8390 0.067 Uiso 1 1 calc R . . . .
H10B H 0.6317 0.5106 0.8088 0.067 Uiso 1 1 calc R . . . .
C11 C 0.5580(8) 0.5385(7) 0.8093(6) 0.053(5) Uani 1 1 d . . . . .
H11A H 0.5438 0.5673 0.8157 0.064 Uiso 1 1 calc R . . . .
H11B H 0.5449 0.5181 0.8301 0.064 Uiso 1 1 calc R . . . .
C12 C 0.5382(8) 0.5243(7) 0.7663(5) 0.048(4) Uani 1 1 d . . . . .
H12A H 0.4999 0.5279 0.7647 0.057 Uiso 1 1 calc R . . . .
H12B H 0.5461 0.4935 0.7623 0.057 Uiso 1 1 calc R . . . .
C13 C 0.3610(7) 0.4482(6) 0.7545(5) 0.039(4) Uani 1 1 d . . . . .
H13 H 0.3256 0.4617 0.7540 0.047 Uiso 1 1 calc R . . . .
C14 C 0.3952(8) 0.4779(7) 0.7806(6) 0.052(5) Uani 1 1 d . . . . .
H14A H 0.3924 0.5078 0.7704 0.062 Uiso 1 1 calc R . . . .
H14B H 0.4321 0.4689 0.7788 0.062 Uiso 1 1 calc R . . . .
C15 C 0.3771(10) 0.4757(9) 0.8256(7) 0.080(8) Uani 1 1 d . . . . .
H15A H 0.4037 0.4901 0.8430 0.096 Uiso 1 1 calc R . . . .
H15B H 0.3445 0.4924 0.8279 0.096 Uiso 1 1 calc R . . . .
C16 C 0.3679(10) 0.4322(8) 0.8426(6) 0.069(6) Uani 1 1 d . . . . .
H16A H 0.3508 0.4351 0.8695 0.082 Uiso 1 1 calc R . . . .
H16B H 0.4019 0.4179 0.8473 0.082 Uiso 1 1 calc R . . . .
C17 C 0.3336(9) 0.4030(8) 0.8147(7) 0.067(6) Uani 1 1 d . . . . .
H17A H 0.3340 0.3733 0.8256 0.080 Uiso 1 1 calc R . . . .
H17B H 0.2972 0.4134 0.8150 0.080 Uiso 1 1 calc R . . . .
C18 C 0.3530(8) 0.4026(7) 0.7707(6) 0.050(5) Uani 1 1 d . . . . .
H18A H 0.3273 0.3874 0.7530 0.060 Uiso 1 1 calc R . . . .
H18B H 0.3863 0.3867 0.7695 0.060 Uiso 1 1 calc R . . . .
C19 C 0.4507(7) 0.1748(6) 0.6341(6) 0.044(4) Uani 1 1 d . . . . .
H19 H 0.4558 0.1486 0.6170 0.053 Uiso 1 1 calc R . . . .
C20 C 0.4891(8) 0.1723(6) 0.6714(6) 0.049(5) Uani 1 1 d . . . . .
H20A H 0.5253 0.1700 0.6616 0.059 Uiso 1 1 calc R . . . .
H20B H 0.4863 0.1988 0.6880 0.059 Uiso 1 1 calc R . . . .
C21 C 0.4757(8) 0.1328(7) 0.6979(8) 0.067(6) Uani 1 1 d . . . . .
H21A H 0.4833 0.1064 0.6822 0.080 Uiso 1 1 calc R . . . .
H21B H 0.4982 0.1328 0.7227 0.080 Uiso 1 1 calc R . . . .
C22 C 0.4183(9) 0.1320(7) 0.7108(7) 0.061(6) Uani 1 1 d . . . . .
H22A H 0.4116 0.1055 0.7267 0.074 Uiso 1 1 calc R . . . .
H22B H 0.4115 0.1569 0.7289 0.074 Uiso 1 1 calc R . . . .
C23 C 0.3810(8) 0.1336(7) 0.6743(7) 0.058(5) Uani 1 1 d . . . . .
H23A H 0.3446 0.1345 0.6838 0.070 Uiso 1 1 calc R . . . .
H23B H 0.3855 0.1077 0.6571 0.070 Uiso 1 1 calc R . . . .
C24 C 0.3937(6) 0.1753(6) 0.6487(6) 0.041(4) Uani 1 1 d . . . . .
H24A H 0.3699 0.1770 0.6247 0.049 Uiso 1 1 calc R . . . .
H24B H 0.3878 0.2011 0.6659 0.049 Uiso 1 1 calc R . . . .
C25 C 0.2592(11) 0.2715(13) 0.5818(13) 0.129(6) Uani 1 1 d . U . . .
H25A H 0.2843 0.2484 0.5888 0.155 Uiso 1 1 calc R . . . .
H25B H 0.2690 0.2827 0.5546 0.155 Uiso 1 1 calc R . . . .
C26 C 0.2664(11) 0.3063(13) 0.6116(13) 0.125(6) Uani 1 1 d . U . . .
H26 H 0.2396 0.3287 0.6056 0.150 Uiso 1 1 calc R . . . .
C27 C 0.2570(10) 0.2897(12) 0.6555(13) 0.127(6) Uani 1 1 d D U . . .
H27A H 0.2561 0.3139 0.6751 0.152 Uiso 1 1 calc R . . . .
H27B H 0.2850 0.2696 0.6640 0.152 Uiso 1 1 calc R . . . .
C28 C 0.2009(12) 0.2321(14) 0.6182(14) 0.135(6) Uani 1 1 d . U . . .
H28A H 0.2308 0.2123 0.6218 0.162 Uiso 1 1 calc R . . . .
H28B H 0.1687 0.2149 0.6204 0.162 Uiso 1 1 calc R . . . .
C29 C 0.2023(10) 0.2657(13) 0.6540(14) 0.137(7) Uani 1 1 d D U . . .
H29A H 0.1965 0.2508 0.6804 0.164 Uiso 1 1 calc R . . . .
H29B H 0.1741 0.2869 0.6500 0.164 Uiso 1 1 calc R . . . .
C30 C 0.2029(11) 0.2503(13) 0.5775(14) 0.132(6) Uani 1 1 d . U . . .
H30A H 0.1752 0.2719 0.5726 0.159 Uiso 1 1 calc R . . . .
H30B H 0.2013 0.2280 0.5559 0.159 Uiso 1 1 calc R . . . .
C31 C 0.6173(6) 0.2317(6) 0.6983(6) 0.043(4) Uani 1 1 d . . . . .
H31 H 0.5793 0.2248 0.6994 0.052 Uiso 1 1 calc R . . . .
C32 C 0.6356(10) 0.2473(9) 0.7413(8) 0.082(8) Uani 1 1 d . . . . .
H32A H 0.6164 0.2737 0.7488 0.099 Uiso 1 1 calc R . . . .
H32B H 0.6732 0.2544 0.7406 0.099 Uiso 1 1 calc R . . . .
C33 C 0.6259(16) 0.2116(10) 0.7741(8) 0.110(11) Uani 1 1 d . . . . .
H33A H 0.6396 0.2211 0.8010 0.132 Uiso 1 1 calc R . . . .
H33B H 0.5880 0.2065 0.7766 0.132 Uiso 1 1 calc R . . . .
C34 C 0.6518(9) 0.1720(10) 0.7619(10) 0.086(9) Uani 1 1 d . . . . .
H34A H 0.6441 0.1495 0.7824 0.103 Uiso 1 1 calc R . . . .
H34B H 0.6899 0.1769 0.7625 0.103 Uiso 1 1 calc R . . . .
C35 C 0.6360(12) 0.1548(8) 0.7189(10) 0.090(9) Uani 1 1 d . . . . .
H35A H 0.5988 0.1465 0.7185 0.108 Uiso 1 1 calc R . . . .
H35B H 0.6571 0.1292 0.7120 0.108 Uiso 1 1 calc R . . . .
C36 C 0.6460(9) 0.1926(8) 0.6862(8) 0.072(7) Uani 1 1 d . . . . .
H36A H 0.6837 0.1989 0.6850 0.086 Uiso 1 1 calc R . . . .
H36B H 0.6342 0.1832 0.6587 0.086 Uiso 1 1 calc R . . . .
C37 C 0.6319(7) 0.1334(5) 0.5651(6) 0.040(4) Uani 1 1 d . . . . .
H37 H 0.6618 0.1371 0.5847 0.048 Uiso 1 1 calc R . . . .
C38 C 0.5842(9) 0.1239(8) 0.5899(7) 0.066(6) Uani 1 1 d . . . . .
H38A H 0.5537 0.1199 0.5715 0.079 Uiso 1 1 calc R . . . .
H38B H 0.5769 0.1481 0.6086 0.079 Uiso 1 1 calc R . . . .
C39 C 0.5948(11) 0.0812(7) 0.6155(8) 0.075(7) Uani 1 1 d . . . . .
H39A H 0.6239 0.0860 0.6351 0.090 Uiso 1 1 calc R . . . .
H39B H 0.5634 0.0736 0.6312 0.090 Uiso 1 1 calc R . . . .
C40 C 0.6086(10) 0.0446(8) 0.5862(8) 0.075(7) Uani 1 1 d . . . . .
H40A H 0.6145 0.0181 0.6024 0.090 Uiso 1 1 calc R . . . .
H40B H 0.5785 0.0393 0.5676 0.090 Uiso 1 1 calc R . . . .
C41 C 0.6555(13) 0.0531(8) 0.5611(11) 0.097(9) Uani 1 1 d . . . . .
H41A H 0.6611 0.0293 0.5415 0.116 Uiso 1 1 calc R . . . .
H41B H 0.6868 0.0556 0.5790 0.116 Uiso 1 1 calc R . . . .
C42 C 0.6455(10) 0.0976(7) 0.5368(9) 0.077(7) Uani 1 1 d . . . . .
H42A H 0.6773 0.1054 0.5215 0.092 Uiso 1 1 calc R . . . .
H42B H 0.6168 0.0935 0.5166 0.092 Uiso 1 1 calc R . . . .
C43 C 0.8341(13) 0.2293(13) 0.4591(9) 0.117(5) Uani 1 1 d . U . . .
H43 H 0.8592 0.2539 0.4580 0.140 Uiso 1 1 calc R . . . .
C44 C 0.8602(12) 0.2062(13) 0.4863(9) 0.119(5) Uani 1 1 d . U . . .
H44A H 0.8374 0.1826 0.4959 0.143 Uiso 1 1 calc R . . . .
H44B H 0.8686 0.2245 0.5102 0.143 Uiso 1 1 calc R . . . .
C45 C 0.9136(13) 0.1855(13) 0.4696(9) 0.121(5) Uani 1 1 d . U . . .
H45A H 0.9412 0.2078 0.4689 0.145 Uiso 1 1 calc R . . . .
H45B H 0.9253 0.1622 0.4881 0.145 Uiso 1 1 calc R . . . .
C46 C 0.9039(13) 0.1683(13) 0.4278(9) 0.121(5) Uani 1 1 d . U . . .
H46A H 0.9375 0.1592 0.4161 0.145 Uiso 1 1 calc R . . . .
H46B H 0.8815 0.1426 0.4298 0.145 Uiso 1 1 calc R . . . .
C47 C 0.8800(13) 0.1980(12) 0.4008(9) 0.119(5) Uani 1 1 d . U . . .
H47A H 0.8709 0.1825 0.3752 0.143 Uiso 1 1 calc R . . . .
H47B H 0.9062 0.2200 0.3937 0.143 Uiso 1 1 calc R . . . .
C48 C 0.8310(12) 0.2216(12) 0.4152(9) 0.117(5) Uani 1 1 d . U . . .
H48A H 0.8276 0.2493 0.4005 0.141 Uiso 1 1 calc R . . . .
H48B H 0.7998 0.2040 0.4088 0.141 Uiso 1 1 calc R . . . .
C49 C 0.8591(6) 0.3832(5) 0.3641(5) 0.034(3) Uani 1 1 d . . . . .
H49 H 0.8454 0.3812 0.3354 0.040 Uiso 1 1 calc R . . . .
C50 C 0.8846(7) 0.3388(6) 0.3756(5) 0.042(4) Uani 1 1 d . . . . .
H50A H 0.8952 0.3391 0.4048 0.050 Uiso 1 1 calc R . . . .
H50B H 0.8587 0.3156 0.3716 0.050 Uiso 1 1 calc R . . . .
C51 C 0.9323(7) 0.3301(7) 0.3490(6) 0.054(5) Uani 1 1 d . . . . .
H51A H 0.9208 0.3262 0.3202 0.065 Uiso 1 1 calc R . . . .
H51B H 0.9493 0.3032 0.3582 0.065 Uiso 1 1 calc R . . . .
C52 C 0.9725(6) 0.3680(8) 0.3515(7) 0.060(6) Uani 1 1 d . . . . .
H52A H 0.9866 0.3700 0.3798 0.072 Uiso 1 1 calc R . . . .
H52B H 1.0019 0.3618 0.3331 0.072 Uiso 1 1 calc R . . . .
C53 C 0.9483(7) 0.4101(7) 0.3397(6) 0.053(5) Uani 1 1 d . . . . .
H53A H 0.9378 0.4090 0.3104 0.063 Uiso 1 1 calc R . . . .
H53B H 0.9745 0.4332 0.3430 0.063 Uiso 1 1 calc R . . . .
C54 C 0.8990(6) 0.4212(6) 0.3663(5) 0.037(4) Uani 1 1 d . . . . .
H54A H 0.9098 0.4262 0.3951 0.044 Uiso 1 1 calc R . . . .
H54B H 0.8824 0.4478 0.3558 0.044 Uiso 1 1 calc R . . . .
C55 C 0.7358(12) 0.2760(10) 0.3219(10) 0.099(4) Uani 1 1 d . U . . .
H55 H 0.7655 0.2802 0.3416 0.118 Uiso 1 1 calc R . . . .
C56 C 0.7412(11) 0.2320(10) 0.3127(10) 0.102(4) Uani 1 1 d . U . . .
H56A H 0.7102 0.2218 0.2972 0.122 Uiso 1 1 calc R . . . .
H56B H 0.7442 0.2152 0.3383 0.122 Uiso 1 1 calc R . . . .
C57 C 0.7926(12) 0.2253(11) 0.2858(10) 0.103(4) Uani 1 1 d . U . . .
H57A H 0.8236 0.2252 0.3041 0.124 Uiso 1 1 calc R . . . .
H57B H 0.7907 0.1971 0.2719 0.124 Uiso 1 1 calc R . . . .
C58 C 0.7984(12) 0.2593(10) 0.2549(10) 0.103(4) Uani 1 1 d . U . . .
H58A H 0.8342 0.2567 0.2444 0.124 Uiso 1 1 calc R . . . .
H58B H 0.7746 0.2517 0.2320 0.124 Uiso 1 1 calc R . . . .
C59 C 0.7908(11) 0.3010(10) 0.2623(10) 0.101(4) Uani 1 1 d . U . . .
H59A H 0.7844 0.3156 0.2358 0.121 Uiso 1 1 calc R . . . .
H59B H 0.8235 0.3130 0.2740 0.121 Uiso 1 1 calc R . . . .
C60 C 0.7463(11) 0.3125(10) 0.2911(10) 0.098(4) Uani 1 1 d . U . . .
H60A H 0.7143 0.3181 0.2748 0.117 Uiso 1 1 calc R . . . .
H60B H 0.7553 0.3391 0.3063 0.117 Uiso 1 1 calc R . . . .
C61 C 0.8962(6) 0.4833(6) 0.5877(5) 0.036(4) Uani 1 1 d . . . . .
H61A H 0.8701 0.4806 0.6096 0.044 Uiso 1 1 calc R . . . .
H61B H 0.9095 0.4542 0.5813 0.044 Uiso 1 1 calc R . . . .
C62 C 0.8703(6) 0.5036(5) 0.5485(5) 0.034(4) Uani 1 1 d . . . . .
H62 H 0.8564 0.5325 0.5560 0.040 Uiso 1 1 calc R . . . .
C63 C 0.9109(6) 0.5097(5) 0.5144(5) 0.035(4) Uani 1 1 d . . . . .
H63A H 0.8938 0.5228 0.4900 0.042 Uiso 1 1 calc R . . . .
H63B H 0.9250 0.4814 0.5063 0.042 Uiso 1 1 calc R . . . .
C64 C 0.9566(6) 0.5395(6) 0.5297(5) 0.041(4) Uani 1 1 d . . . . .
H64A H 0.9429 0.5684 0.5363 0.049 Uiso 1 1 calc R . . . .
H64B H 0.9826 0.5427 0.5078 0.049 Uiso 1 1 calc R . . . .
C65 C 0.9837(6) 0.5190(6) 0.5694(6) 0.045(4) Uani 1 1 d . . . . .
H65A H 0.9997 0.4911 0.5624 0.055 Uiso 1 1 calc R . . . .
H65B H 1.0115 0.5384 0.5798 0.055 Uiso 1 1 calc R . . . .
C66 C 0.9422(7) 0.5124(7) 0.6029(6) 0.052(5) Uani 1 1 d . . . . .
H66A H 0.9282 0.5408 0.6111 0.062 Uiso 1 1 calc R . . . .
H66B H 0.9588 0.4992 0.6272 0.062 Uiso 1 1 calc R . . . .
C67 C 0.7446(7) 0.5070(6) 0.6809(6) 0.044(4) Uani 1 1 d . . . . .
H67 H 0.7295 0.5132 0.7084 0.053 Uiso 1 1 calc R . . . .
C68 C 0.7986(7) 0.4857(7) 0.6868(7) 0.053(5) Uani 1 1 d . . . . .
H68A H 0.8122 0.4773 0.6597 0.064 Uiso 1 1 calc R . . . .
H68B H 0.7947 0.4593 0.7033 0.064 Uiso 1 1 calc R . . . .
C69 C 0.8387(8) 0.5166(8) 0.7086(9) 0.077(8) Uani 1 1 d . . . . .
H69A H 0.8275 0.5219 0.7370 0.093 Uiso 1 1 calc R . . . .
H69B H 0.8733 0.5026 0.7097 0.093 Uiso 1 1 calc R . . . .
C70 C 0.8429(7) 0.5594(7) 0.6859(9) 0.071(7) Uani 1 1 d . . . . .
H70A H 0.8585 0.5545 0.6587 0.085 Uiso 1 1 calc R . . . .
H70B H 0.8663 0.5789 0.7014 0.085 Uiso 1 1 calc R . . . .
C71 C 0.7885(8) 0.5813(7) 0.6802(8) 0.064(6) Uani 1 1 d . . . . .
H71A H 0.7923 0.6083 0.6645 0.077 Uiso 1 1 calc R . . . .
H71B H 0.7740 0.5885 0.7073 0.077 Uiso 1 1 calc R . . . .
C72 C 0.7499(7) 0.5501(6) 0.6566(6) 0.044(4) Uani 1 1 d . . . . .
H72A H 0.7153 0.5639 0.6536 0.053 Uiso 1 1 calc R . . . .
H72B H 0.7633 0.5441 0.6288 0.053 Uiso 1 1 calc R . . . .
C73 C 0.8559(5) 0.3319(6) 0.6409(5) 0.038(4) Uani 1 1 d . . . . .
H73 H 0.8504 0.3160 0.6670 0.046 Uiso 1 1 calc R . . . .
C74 C 0.8950(7) 0.3067(8) 0.6153(6) 0.056(5) Uani 1 1 d . . . . .
H74A H 0.8989 0.3206 0.5883 0.068 Uiso 1 1 calc R . . . .
H74B H 0.8819 0.2771 0.6108 0.068 Uiso 1 1 calc R . . . .
C75 C 0.9497(8) 0.3049(10) 0.6381(8) 0.077(8) Uani 1 1 d . . . . .
H75A H 0.9468 0.2873 0.6632 0.093 Uiso 1 1 calc R . . . .
H75B H 0.9756 0.2911 0.6202 0.093 Uiso 1 1 calc R . . . .
C76 C 0.9682(8) 0.3504(9) 0.6496(7) 0.069(7) Uani 1 1 d . . . . .
H76A H 1.0014 0.3482 0.6653 0.083 Uiso 1 1 calc R . . . .
H76B H 0.9753 0.3666 0.6242 0.083 Uiso 1 1 calc R . . . .
C77 C 0.9301(8) 0.3749(8) 0.6744(7) 0.067(6) Uani 1 1 d . . . . .
H77A H 0.9437 0.4042 0.6796 0.080 Uiso 1 1 calc R . . . .
H77B H 0.9256 0.3605 0.7011 0.080 Uiso 1 1 calc R . . . .
C78 C 0.8760(8) 0.3779(7) 0.6516(7) 0.058(5) Uani 1 1 d . . . . .
H78A H 0.8505 0.3926 0.6693 0.070 Uiso 1 1 calc R . . . .
H78B H 0.8796 0.3949 0.6262 0.070 Uiso 1 1 calc R . . . .
C79 C 0.6034(12) 0.3773(11) 0.2217(8) 0.092(4) Uani 1 1 d . U . . .
H79 H 0.6068 0.3453 0.2240 0.110 Uiso 1 1 calc R . . . .
C80 C 0.5641(12) 0.3858(10) 0.1911(8) 0.094(4) Uani 1 1 d . U . . .
H80A H 0.5585 0.4172 0.1885 0.112 Uiso 1 1 calc R . . . .
H80B H 0.5307 0.3724 0.1991 0.112 Uiso 1 1 calc R . . . .
C81 C 0.5833(12) 0.3662(11) 0.1482(9) 0.095(4) Uani 1 1 d . U . . .
H81A H 0.5859 0.3345 0.1500 0.114 Uiso 1 1 calc R . . . .
H81B H 0.5582 0.3735 0.1260 0.114 Uiso 1 1 calc R . . . .
C82 C 0.6365(12) 0.3854(11) 0.1390(9) 0.095(4) Uani 1 1 d . U . . .
H82A H 0.6486 0.3742 0.1124 0.115 Uiso 1 1 calc R . . . .
H82B H 0.6330 0.4170 0.1365 0.115 Uiso 1 1 calc R . . . .
C83 C 0.6753(12) 0.3756(11) 0.1704(8) 0.094(4) Uani 1 1 d . U . . .
H83A H 0.7093 0.3882 0.1628 0.113 Uiso 1 1 calc R . . . .
H83B H 0.6797 0.3441 0.1728 0.113 Uiso 1 1 calc R . . . .
C84 C 0.6570(12) 0.3950(10) 0.2136(8) 0.092(4) Uani 1 1 d . U . . .
H84A H 0.6815 0.3864 0.2357 0.111 Uiso 1 1 calc R . . . .
H84B H 0.6559 0.4268 0.2124 0.111 Uiso 1 1 calc R . . . .
C85 C 0.3875(6) 0.3028(7) 0.3204(6) 0.049(5) Uani 1 1 d . . . . .
H85 H 0.3847 0.2720 0.3289 0.059 Uiso 1 1 calc R . . . .
C86 C 0.3355(7) 0.3261(7) 0.3285(6) 0.052(5) Uani 1 1 d . . . . .
H86A H 0.3385 0.3569 0.3211 0.063 Uiso 1 1 calc R . . . .
H86B H 0.3269 0.3242 0.3579 0.063 Uiso 1 1 calc R . . . .
C87 C 0.2912(8) 0.3038(8) 0.3017(7) 0.062(6) Uani 1 1 d . . . . .
H87A H 0.2872 0.2736 0.3104 0.075 Uiso 1 1 calc R . . . .
H87B H 0.2577 0.3187 0.3061 0.075 Uiso 1 1 calc R . . . .
C88 C 0.3042(8) 0.3052(9) 0.2571(7) 0.071(7) Uani 1 1 d . . . . .
H88A H 0.3050 0.3354 0.2478 0.085 Uiso 1 1 calc R . . . .
H88B H 0.2766 0.2901 0.2412 0.085 Uiso 1 1 calc R . . . .
C89 C 0.3577(9) 0.2837(9) 0.2484(8) 0.075(7) Uani 1 1 d . . . . .
H89A H 0.3660 0.2868 0.2190 0.091 Uiso 1 1 calc R . . . .
H89B H 0.3559 0.2527 0.2548 0.091 Uiso 1 1 calc R . . . .
C90 C 0.4017(8) 0.3053(7) 0.2750(6) 0.054(5) Uani 1 1 d . . . . .
H90A H 0.4352 0.2904 0.2705 0.065 Uiso 1 1 calc R . . . .
H90B H 0.4058 0.3357 0.2668 0.065 Uiso 1 1 calc R . . . .
C91 C 0.1859(6) 0.4172(5) 0.5917(6) 0.038(4) Uani 1 1 d . . . . .
H91 H 0.1939 0.3960 0.6139 0.045 Uiso 1 1 calc R . . . .
C92 C 0.1369(6) 0.4435(5) 0.6052(6) 0.037(4) Uani 1 1 d . . . . .
H92A H 0.1445 0.4578 0.6317 0.045 Uiso 1 1 calc R . . . .
H92B H 0.1293 0.4660 0.5846 0.045 Uiso 1 1 calc R . . . .
C93 C 0.0890(7) 0.4141(7) 0.6097(6) 0.054(5) Uani 1 1 d . . . . .
H93A H 0.0949 0.3943 0.6330 0.065 Uiso 1 1 calc R . . . .
H93B H 0.0582 0.4320 0.6159 0.065 Uiso 1 1 calc R . . . .
C94 C 0.0781(7) 0.3881(7) 0.5711(7) 0.058(5) Uani 1 1 d . . . . .
H94A H 0.0679 0.4078 0.5486 0.070 Uiso 1 1 calc R . . . .
H94B H 0.0487 0.3683 0.5760 0.070 Uiso 1 1 calc R . . . .
C95 C 0.1269(6) 0.3618(6) 0.5581(7) 0.048(5) Uani 1 1 d . . . . .
H95A H 0.1348 0.3398 0.5792 0.058 Uiso 1 1 calc R . . . .
H95B H 0.1194 0.3468 0.5319 0.058 Uiso 1 1 calc R . . . .
C96 C 0.1747(6) 0.3919(5) 0.5530(5) 0.037(4) Uani 1 1 d . . . . .
H96A H 0.2057 0.3745 0.5460 0.044 Uiso 1 1 calc R . . . .
H96B H 0.1679 0.4121 0.5301 0.044 Uiso 1 1 calc R . . . .
C97 C 0.4966(7) 0.1624(6) 0.3748(6) 0.049(5) Uani 1 1 d . . . . .
H97 H 0.4759 0.1465 0.3956 0.058 Uiso 1 1 calc R . . . .
C98 C 0.4579(11) 0.1788(9) 0.3471(10) 0.094(10) Uani 1 1 d . . . . .
H98A H 0.4747 0.2000 0.3289 0.113 Uiso 1 1 calc R . . . .
H98B H 0.4315 0.1944 0.3633 0.113 Uiso 1 1 calc R . . . .
C99 C 0.4285(10) 0.1444(8) 0.3193(10) 0.092(10) Uani 1 1 d . . . . .
H99A H 0.4039 0.1275 0.3360 0.110 Uiso 1 1 calc R . . . .
H99B H 0.4086 0.1590 0.2972 0.110 Uiso 1 1 calc R . . . .
C100 C 0.4704(12) 0.1146(9) 0.3008(9) 0.090(9) Uani 1 1 d . . . . .
H10C H 0.4936 0.1316 0.2831 0.108 Uiso 1 1 calc R . . . .
H10D H 0.4533 0.0924 0.2837 0.108 Uiso 1 1 calc R . . . .
C101 C 0.5041(10) 0.0921(8) 0.3358(9) 0.076(7) Uani 1 1 d . . . . .
H10E H 0.4814 0.0759 0.3547 0.091 Uiso 1 1 calc R . . . .
H10F H 0.5297 0.0720 0.3239 0.091 Uiso 1 1 calc R . . . .
C102 C 0.5323(8) 0.1294(7) 0.3588(7) 0.061(6) Uani 1 1 d . . . . .
H10G H 0.5528 0.1172 0.3820 0.074 Uiso 1 1 calc R . . . .
H10H H 0.5571 0.1433 0.3400 0.074 Uiso 1 1 calc R . . . .
C103 C 0.6865(8) 0.7604(8) 0.5392(7) 0.064(6) Uani 1 1 d . . . . .
H103 H 0.6991 0.7775 0.5154 0.077 Uiso 1 1 calc R . . . .
C104 C 0.6797(10) 0.7909(9) 0.5726(9) 0.083(8) Uani 1 1 d . . . . .
H10I H 0.6645 0.7760 0.5965 0.100 Uiso 1 1 calc R . . . .
H10J H 0.6554 0.8139 0.5639 0.100 Uiso 1 1 calc R . . . .
C105 C 0.7332(12) 0.8108(10) 0.5850(10) 0.098(10) Uani 1 1 d . . . . .
H10K H 0.7460 0.8285 0.5620 0.118 Uiso 1 1 calc R . . . .
H10L H 0.7283 0.8301 0.6087 0.118 Uiso 1 1 calc R . . . .
C106 C 0.7734(14) 0.7781(12) 0.5957(13) 0.127(14) Uani 1 1 d . . . . .
H10M H 0.7621 0.7613 0.6197 0.152 Uiso 1 1 calc R . . . .
H10N H 0.8066 0.7925 0.6030 0.152 Uiso 1 1 calc R . . . .
C107 C 0.7819(10) 0.7464(9) 0.5570(13) 0.114(13) Uani 1 1 d . . . . .
H10O H 0.7951 0.7625 0.5332 0.137 Uiso 1 1 calc R . . . .
H10P H 0.8071 0.7233 0.5640 0.137 Uiso 1 1 calc R . . . .
C108 C 0.7270(9) 0.7272(10) 0.5475(11) 0.102(11) Uani 1 1 d . . . . .
H10Q H 0.7294 0.7081 0.5233 0.122 Uiso 1 1 calc R . . . .
H10R H 0.7160 0.7094 0.5710 0.122 Uiso 1 1 calc R . . . .
C109 C 0.2405(11) 0.1221(12) 0.5467(17) 0.18(2) Uani 1 1 d . . . . .
H10S H 0.2271 0.1033 0.5250 0.268 Uiso 1 1 calc GR . . . .
H10T H 0.2410 0.1519 0.5369 0.268 Uiso 1 1 calc GR . . . .
H10U H 0.2179 0.1201 0.5706 0.268 Uiso 1 1 calc GR . . . .
C110 C 0.2995(19) 0.0640(9) 0.5701(15) 0.162(19) Uani 1 1 d . . . . .
H11C H 0.2804 0.0580 0.5952 0.243 Uiso 1 1 calc GR . . . .
H11D H 0.3368 0.0592 0.5750 0.243 Uiso 1 1 calc GR . . . .
H11E H 0.2871 0.0448 0.5483 0.243 Uiso 1 1 calc GR . . . .
C111 C 0.3296(10) 0.1378(9) 0.5545(10) 0.088(9) Uani 1 1 d . . . . .
H111 H 0.3638 0.1270 0.5588 0.105 Uiso 1 1 calc R . . . .
C112 C 0.7531(9) 0.4555(8) 0.7786(8) 0.071(7) Uani 1 1 d . . . . .
H112 H 0.7661 0.4307 0.7652 0.086 Uiso 1 1 calc R . . . .
C113 C 0.8404(11) 0.4603(9) 0.8147(11) 0.101(10) Uani 1 1 d . . . . .
H11F H 0.8428 0.4507 0.8432 0.151 Uiso 1 1 calc GR . . . .
H11G H 0.8657 0.4833 0.8101 0.151 Uiso 1 1 calc GR . . . .
H11H H 0.8480 0.4361 0.7964 0.151 Uiso 1 1 calc GR . . . .
C114 C 0.7705(13) 0.5176(11) 0.8244(10) 0.112(12) Uani 1 1 d . . . . .
H11I H 0.7636 0.5387 0.8027 0.167 Uiso 1 1 calc GR . . . .
H11J H 0.7983 0.5283 0.8424 0.167 Uiso 1 1 calc GR . . . .
H11K H 0.7388 0.5132 0.8402 0.167 Uiso 1 1 calc GR . . . .
C118 C 0.8011(13) 0.5857(12) 0.2861(8) 0.105(11) Uani 1 1 d . . . . .
H118 H 0.8160 0.5583 0.2907 0.126 Uiso 1 1 calc R . . . .
C119 C 0.8760(17) 0.6014(12) 0.2406(17) 0.18(2) Uani 1 1 d . . . . .
H11L H 0.8874 0.5725 0.2488 0.275 Uiso 1 1 calc GR . . . .
H11M H 0.9025 0.6224 0.2488 0.275 Uiso 1 1 calc GR . . . .
H11N H 0.8709 0.6023 0.2109 0.275 Uiso 1 1 calc GR . . . .
C120 C 0.7995(14) 0.6497(12) 0.2442(17) 0.20(3) Uani 1 1 d D . . . .
H12C H 0.7627 0.6486 0.2516 0.301 Uiso 1 1 calc GR . . . .
H12D H 0.8024 0.6500 0.2143 0.301 Uiso 1 1 calc GR . . . .
H12E H 0.8154 0.6758 0.2555 0.301 Uiso 1 1 calc GR . . . .
C127 C 0.4195(14) 0.0754(12) 0.4698(10) 0.099(10) Uani 1 1 d . . . . .
C128 C 0.7188(9) 0.1087(7) 0.3930(8) 0.104(3) Uiso 1 1 d D U . . .
C129 C 0.7857(7) 0.1478(7) 0.6316(7) 0.102(6) Uiso 1 1 d D U . . .
C130 C 0.9721(6) 0.3272(6) 0.4933(6) 0.039(4) Uani 1 1 d . . . . .
C131 C 0.5408(14) 0.2303(11) 0.2271(9) 0.100(11) Uani 1 1 d . . . . .
C132 C 0.8031(10) 0.4756(11) 0.2308(8) 0.082(8) Uani 1 1 d . . . . .
C133 C 0.4626(12) 0.2616(8) 0.7712(8) 0.074(8) Uani 1 1 d . . . . .
C134 C 0.7596(8) 0.3266(6) 0.7946(7) 0.055(5) Uani 1 1 d . . . . .
O29 O 0.9504(10) 0.5282(10) 0.7834(9) 0.140(10) Uani 1 1 d . . . . .
H29 H 0.9603 0.5102 0.8008 0.210 Uiso 1 1 calc GR . . . .
C121 C 1.049(2) 0.4810(17) 0.7053(14) 0.17(2) Uani 1 1 d . . . . .
H12F H 1.0351 0.4894 0.6783 0.260 Uiso 1 1 calc GR . . . .
H12G H 1.0617 0.4514 0.7041 0.260 Uiso 1 1 calc GR . . . .
H12H H 1.0774 0.5003 0.7132 0.260 Uiso 1 1 calc GR . . . .
C122 C 1.002(2) 0.4842(10) 0.7391(11) 0.140(17) Uani 1 1 d . . . . .
H12I H 0.9727 0.4666 0.7293 0.168 Uiso 1 1 calc R . . . .
H12J H 1.0153 0.4711 0.7649 0.168 Uiso 1 1 calc R . . . .
C123 C 0.9839(14) 0.5260(11) 0.7480(11) 0.106(10) Uani 1 1 d . . . . .
H12K H 0.9644 0.5369 0.7238 0.127 Uiso 1 1 calc R . . . .
H12L H 1.0141 0.5452 0.7526 0.127 Uiso 1 1 calc R . . . .
O30 O 0.8487(6) 0.6064(5) 0.5829(7) 0.079(5) Uani 1 1 d . . . . .
H30 H 0.8178 0.6137 0.5868 0.118 Uiso 1 1 calc GR . . . .
C124 C 0.9177(10) 0.7127(8) 0.6108(10) 0.082(8) Uani 1 1 d . . . . .
H12M H 0.9063 0.7286 0.5864 0.122 Uiso 1 1 calc GR . . . .
H12N H 0.9539 0.7035 0.6076 0.122 Uiso 1 1 calc GR . . . .
H12O H 0.9151 0.7314 0.6349 0.122 Uiso 1 1 calc GR . . . .
C125 C 0.8812(8) 0.6714(7) 0.6167(7) 0.055(5) Uani 1 1 d . . . . .
H12P H 0.8942 0.6542 0.6402 0.066 Uiso 1 1 calc R . . . .
H12Q H 0.8452 0.6808 0.6228 0.066 Uiso 1 1 calc R . . . .
C126 C 0.8808(8) 0.6445(8) 0.5790(9) 0.075(7) Uani 1 1 d . . . . .
H12R H 0.8676 0.6619 0.5558 0.090 Uiso 1 1 calc R . . . .
H12S H 0.9169 0.6357 0.5729 0.090 Uiso 1 1 calc R . . . .
O32 O 0.5286(15) -0.0281(9) 0.3487(10) 0.203(15) Uani 1 1 d D U . . .
N2 N 0.5759(10) 0.0066(6) 0.3972(7) 0.135(8) Uani 1 1 d D U . . .
C115 C 0.5812(15) 0.0193(10) 0.4437(8) 0.116(11) Uani 1 1 d D U . . .
H11O H 0.5839 -0.0069 0.4604 0.174 Uiso 1 1 calc GR . . . .
H11P H 0.5505 0.0357 0.4519 0.174 Uiso 1 1 calc GR . . . .
H11Q H 0.6125 0.0368 0.4478 0.174 Uiso 1 1 calc GR . . . .
C116 C 0.6176(17) 0.0213(15) 0.3650(12) 0.19(2) Uani 1 1 d D U . . .
H11R H 0.6342 0.0479 0.3743 0.291 Uiso 1 1 calc GR . . . .
H11S H 0.6005 0.0261 0.3384 0.291 Uiso 1 1 calc GR . . . .
H11T H 0.6441 -0.0012 0.3622 0.291 Uiso 1 1 calc GR . . . .
C117 C 0.5263(12) -0.0211(8) 0.3871(10) 0.136(8) Uani 1 1 d D U . . .
H117 H 0.5004 -0.0306 0.4055 0.163 Uiso 1 1 calc R . . . .

loop_
_atom_site_aniso_label
_atom_site_aniso_U_11
_atom_site_aniso_U_22
_atom_site_aniso_U_33
_atom_site_aniso_U_23
_atom_site_aniso_U_13
_atom_site_aniso_U_12
Ag1 0.0326(7) 0.0513(9) 0.0330(7) 0.0033(6) 0.0011(6) -0.0001(6)
Ag1A 0.033(4) 0.050(4) 0.029(4) -0.005(4) 0.000(4) 0.004(4)
Ag2 0.0436(7) 0.0526(8) 0.0303(7) 0.0008(6) 0.0015(5) 0.0013(6)
Ag3 0.0445(7) 0.0512(9) 0.0582(9) 0.0049(7) 0.0070(6) -0.0074(6)
Ag4 0.0447(7) 0.0428(7) 0.0411(8) -0.0025(6) 0.0078(6) 0.0033(6)
Ag5 0.0610(9) 0.0528(9) 0.0388(8) 0.0102(6) -0.0057(6) -0.0111(7)
Ag6 0.0196(5) 0.0326(6) 0.0324(6) 0.0011(5) 0.0004(4) -0.0010(4)
Ag7 0.0191(5) 0.0308(6) 0.0314(6) 0.0041(5) 0.0019(4) 0.0010(4)
Ag8 0.0292(6) 0.0394(7) 0.0281(6) 0.0009(5) -0.0019(4) 0.0045(5)
Ag9 0.0293(6) 0.0445(7) 0.0423(7) 0.0003(6) 0.0021(5) 0.0041(5)
Ag10 0.0486(7) 0.0381(7) 0.0356(7) -0.0007(5) -0.0025(6) 0.0044(6)
Ag11 0.0390(6) 0.0365(7) 0.0331(7) 0.0058(5) -0.0021(5) -0.0054(5)
Ag12 0.0231(5) 0.0327(6) 0.0393(7) 0.0001(5) 0.0023(5) 0.0021(4)
Ag13 0.0531(8) 0.0388(7) 0.0404(7) 0.0072(6) -0.0155(6) -0.0106(6)
Ag14 0.0327(6) 0.0557(8) 0.0357(7) 0.0052(6) 0.0001(5) -0.0059(6)
Ag15 0.0476(8) 0.0670(10) 0.0404(8) -0.0133(7) 0.0086(6) -0.0159(7)
Ag16 0.0406(8) 0.0689(11) 0.0754(11) 0.0212(9) -0.0095(7) -0.0124(7)
Ag17 0.0364(6) 0.0520(8) 0.0356(7) 0.0014(6) 0.0043(5) 0.0029(6)
Ag18 0.0330(6) 0.0380(7) 0.0446(8) 0.0022(6) -0.0022(5) -0.0028(5)
Ag19 0.0377(7) 0.0532(9) 0.0656(10) 0.0047(7) 0.0029(6) -0.0131(6)
Ag20 0.0386(6) 0.0363(7) 0.0406(7) -0.0036(5) 0.0034(5) 0.0007(5)
Ag21 0.0474(7) 0.0459(8) 0.0418(8) -0.0075(6) -0.0042(6) 0.0095(6)
Ag22 0.0404(7) 0.0473(8) 0.0528(9) 0.0093(6) 0.0035(6) -0.0033(6)
Ag23 0.0383(7) 0.0377(7) 0.0423(7) 0.0045(6) 0.0026(5) 0.0041(5)
Ag24 0.0328(7) 0.0399(8) 0.0914(12) 0.0233(8) 0.0197(7) 0.0053(6)
Ag25 0.0200(5) 0.0327(6) 0.0364(6) 0.0016(5) 0.0015(4) -0.0004(4)
Ag26 0.0293(6) 0.0686(9) 0.0402(8) -0.0119(7) 0.0031(5) 0.0024(6)
Ag27 0.0544(9) 0.0418(8) 0.0789(11) 0.0148(8) 0.0225(8) 0.0080(7)
Ag28 0.0306(6) 0.0452(8) 0.0568(9) 0.0095(6) 0.0048(6) -0.0066(5)
Ag29 0.0355(6) 0.0493(8) 0.0402(7) 0.0056(6) -0.0014(5) 0.0001(6)
Ag30 0.0228(5) 0.0366(6) 0.0321(6) 0.0070(5) -0.0024(4) -0.0013(5)
Ag31 0.0287(6) 0.0425(7) 0.0355(7) 0.0018(5) -0.0003(5) -0.0029(5)
Ag32 0.0234(5) 0.0340(6) 0.0314(6) -0.0018(5) 0.0018(4) -0.0023(4)
Ag33 0.0187(5) 0.0380(7) 0.0423(7) -0.0082(5) 0.0019(5) 0.0000(4)
Ag34 0.0284(6) 0.0383(7) 0.0375(7) 0.0031(5) -0.0004(5) -0.0029(5)
Ag35 0.0395(7) 0.0473(8) 0.0533(9) -0.0026(6) -0.0117(6) 0.0004(6)
Ag36 0.0441(7) 0.0376(7) 0.0369(7) 0.0051(5) -0.0006(5) -0.0002(5)
Ag37 0.0218(5) 0.0320(6) 0.0389(7) 0.0030(5) 0.0019(4) 0.0003(4)
Ag38 0.0174(5) 0.0284(6) 0.0242(5) 0.0033(4) 0.0027(4) -0.0017(4)
Ag39 0.0202(5) 0.0306(6) 0.0301(6) 0.0023(5) 0.0041(4) -0.0005(4)
Ag40 0.0282(6) 0.0335(6) 0.0367(7) 0.0094(5) -0.0007(5) -0.0027(5)
Mo1 0.0205(6) 0.0300(7) 0.0274(7) 0.0058(5) 0.0052(5) 0.0023(5)
Mo2 0.0171(5) 0.0278(6) 0.0220(6) 0.0035(5) 0.0015(4) 0.0001(5)
Mo3 0.0228(6) 0.0321(7) 0.0399(8) 0.0016(6) -0.0027(5) -0.0020(5)
Mo4 0.0115(5) 0.0288(6) 0.0249(6) 0.0037(5) 0.0013(4) -0.0011(4)
Mo5 0.0169(5) 0.0283(6) 0.0230(6) 0.0000(5) 0.0013(4) 0.0016(5)
Mo6 0.0175(5) 0.0254(6) 0.0297(7) 0.0030(5) 0.0007(5) 0.0016(5)
Mo7 0.0158(5) 0.0266(6) 0.0267(6) 0.0033(5) 0.0016(4) -0.0016(5)
Mo8 0.0171(5) 0.0302(7) 0.0251(6) 0.0040(5) 0.0043(5) 0.0025(5)
S1 0.044(4) 0.065(6) 0.088(8) 0.008(5) 0.002(5) 0.008(4)
S1A 0.043(6) 0.077(9) 0.061(8) 0.024(7) 0.003(5) 0.015(5)
S2 0.040(2) 0.030(2) 0.041(2) 0.0059(17) 0.0018(17) 0.0052(16)
S3 0.094(3) 0.091(3) 0.118(4) 0.006(3) 0.023(3) 0.006(3)
S4 0.0282(19) 0.036(2) 0.043(2) -0.0054(18) 0.0088(16) 0.0008(16)
S5 0.052(3) 0.056(3) 0.066(3) -0.025(3) -0.015(2) 0.005(2)
S6 0.058(3) 0.042(3) 0.075(4) -0.007(2) 0.001(3) -0.009(2)
S7 0.032(2) 0.034(2) 0.051(3) 0.0112(19) 0.0058(18) -0.0029(16)
S8 0.0319(19) 0.040(2) 0.029(2) 0.0107(17) -0.0007(15) 0.0000(16)
S9 0.047(2) 0.050(3) 0.044(3) 0.016(2) 0.018(2) 0.001(2)
S10 0.037(2) 0.047(3) 0.045(3) 0.008(2) 0.0068(18) 0.0025(19)
S11 0.032(2) 0.050(3) 0.029(2) 0.0036(18) 0.0004(16) -0.0095(18)
S12 0.0277(19) 0.035(2) 0.043(2) 0.0044(18) 0.0066(16) -0.0012(16)
S13 0.0224(17) 0.0294(19) 0.031(2) 0.0015(15) -0.0017(14) -0.0020(14)
S14 0.032(2) 0.043(2) 0.036(2) -0.0075(18) -0.0008(16) -0.0037(17)
S15 0.062(3) 0.054(3) 0.049(3) 0.009(2) 0.002(2) 0.010(2)
S16 0.0185(16) 0.041(2) 0.037(2) 0.0085(17) -0.0042(15) -0.0016(15)
S17 0.0216(17) 0.038(2) 0.0269(19) -0.0005(16) -0.0012(14) -0.0050(15)
S18 0.0206(17) 0.039(2) 0.036(2) 0.0004(17) -0.0024(15) 0.0002(15)
S19 0.0190(16) 0.033(2) 0.033(2) -0.0051(16) 0.0053(14) -0.0016(14)
S20 0.034(2) 0.042(2) 0.045(3) 0.0088(19) 0.0081(18) 0.0131(18)
S21 0.038(2) 0.046(3) 0.047(3) 0.003(2) -0.0042(19) -0.0039(19)
S22 0.035(2) 0.046(2) 0.038(2) -0.0060(19) 0.0035(17) -0.0028(18)
S23 0.0292(19) 0.039(2) 0.041(2) -0.0020(18) -0.0018(16) -0.0049(16)
S24 0.0290(19) 0.035(2) 0.042(2) -0.0092(18) -0.0026(16) -0.0051(16)
S25 0.033(2) 0.047(3) 0.043(2) 0.0030(19) -0.0089(17) -0.0002(18)
S26 0.067(3) 0.064(4) 0.059(3) 0.005(3) -0.016(3) 0.005(3)
F7 0.22(3) 0.24(3) 0.132(18) 0.11(2) -0.118(19) -0.15(2)
F8 0.142(16) 0.18(2) 0.075(12) -0.063(13) 0.002(11) -0.047(15)
F9 0.097(11) 0.134(14) 0.071(10) 0.004(9) -0.030(8) -0.059(10)
F10 0.026(5) 0.076(8) 0.061(7) 0.001(6) 0.003(4) 0.007(5)
F11 0.053(6) 0.044(6) 0.064(7) 0.011(5) -0.008(5) 0.017(5)
F12 0.050(6) 0.050(6) 0.057(7) -0.011(5) -0.013(5) 0.021(5)
F16 0.22(2) 0.20(2) 0.080(14) 0.004(14) -0.016(14) -0.13(2)
F17 0.18(2) 0.073(12) 0.16(2) -0.026(12) 0.044(16) -0.050(13)
F18 0.114(14) 0.18(2) 0.109(14) -0.012(13) 0.001(11) -0.088(14)
F19 0.195(18) 0.059(9) 0.070(10) 0.026(7) 0.066(11) -0.003(10)
F20 0.114(12) 0.118(13) 0.063(10) 0.028(9) 0.001(9) 0.009(11)
F21 0.104(10) 0.089(10) 0.073(9) 0.028(8) 0.057(8) 0.012(8)
F22 0.064(8) 0.085(10) 0.081(9) -0.009(7) -0.017(7) 0.016(7)
F23 0.116(11) 0.057(8) 0.067(9) -0.001(7) -0.001(8) 0.018(7)
F24 0.065(8) 0.087(9) 0.060(8) 0.013(7) 0.003(6) -0.005(7)
O1 0.043(6) 0.064(7) 0.087(8) 0.009(6) 0.001(6) 0.008(5)
O1A 0.067(18) 0.063(18) 0.051(17) -0.004(14) -0.019(14) 0.016(14)
O2 0.048(6) 0.066(8) 0.093(9) 0.009(7) -0.001(7) 0.007(6)
O2A 0.047(5) 0.065(7) 0.091(8) 0.007(6) 0.000(6) 0.007(5)
O3 0.050(5) 0.072(7) 0.094(8) 0.008(6) 0.003(5) 0.007(5)
O4 0.020(5) 0.056(7) 0.042(7) 0.012(6) -0.005(4) 0.005(5)
O5 0.025(5) 0.047(7) 0.040(7) 0.002(5) -0.001(5) -0.003(5)
O6 0.042(6) 0.056(8) 0.036(7) -0.003(6) -0.006(5) 0.017(6)
O7 0.045(7) 0.049(7) 0.050(8) 0.008(6) -0.008(6) 0.009(6)
O8 0.068(9) 0.059(9) 0.066(10) -0.008(7) -0.001(7) 0.008(7)
O9 0.078(10) 0.069(10) 0.082(12) -0.012(9) 0.012(9) -0.023(8)
O10 0.057(8) 0.048(7) 0.046(8) 0.011(6) 0.018(6) 0.012(6)
O11 0.068(10) 0.102(12) 0.052(9) 0.011(8) 0.025(7) -0.039(9)
O12 0.070(9) 0.061(9) 0.042(8) 0.007(6) 0.014(6) 0.007(7)
O13 0.114(14) 0.093(13) 0.057(11) -0.006(9) 0.012(10) -0.012(11)
O14 0.072(10) 0.052(9) 0.110(14) 0.004(9) 0.018(9) 0.005(8)
O15 0.048(8) 0.045(8) 0.112(13) -0.005(8) 0.005(8) 0.000(6)
O16 0.090(5) 0.085(5) 0.114(5) 0.005(5) 0.021(5) 0.007(4)
O17 0.101(5) 0.097(5) 0.125(5) 0.009(5) 0.021(5) 0.005(5)
O18 0.099(5) 0.095(5) 0.121(5) 0.004(5) 0.022(5) 0.003(5)
O19 0.056(8) 0.051(8) 0.089(12) -0.016(8) -0.015(8) 0.006(7)
O20 0.066(9) 0.060(9) 0.080(11) -0.015(8) -0.012(8) 0.012(7)
O21 0.065(9) 0.074(11) 0.077(11) -0.014(8) -0.011(8) -0.008(8)
O22 0.27(3) 0.077(14) 0.104(17) 0.024(12) -0.10(2) -0.041(17)
O23 0.066(10) 0.142(17) 0.094(13) 0.067(12) 0.050(9) 0.034(11)
O24 0.146(18) 0.110(16) 0.058(11) -0.011(10) -0.030(11) 0.000(13)
O25 0.039(6) 0.035(6) 0.040(7) 0.006(5) -0.002(5) -0.004(5)
O26 0.039(6) 0.039(7) 0.059(8) -0.004(6) -0.004(6) -0.010(5)
O27 0.035(6) 0.046(7) 0.038(7) -0.004(5) 0.001(5) 0.010(5)
O28 0.022(5) 0.053(7) 0.043(7) 0.002(6) -0.002(5) 0.007(5)
O31 0.053(8) 0.041(8) 0.081(11) 0.004(7) 0.000(7) -0.010(6)
O33 0.078(11) 0.090(13) 0.087(13) 0.034(10) 0.031(10) 0.003(9)
O34 0.048(8) 0.062(9) 0.055(9) -0.003(7) 0.001(6) 0.014(6)
O35 0.023(5) 0.036(6) 0.030(6) 0.007(5) 0.000(4) -0.007(4)
O36 0.022(5) 0.033(6) 0.037(6) 0.007(5) 0.003(4) -0.007(4)
O37 0.024(5) 0.031(5) 0.022(5) 0.007(4) 0.001(4) 0.005(4)
O38 0.015(4) 0.018(5) 0.027(5) -0.001(4) 0.001(4) -0.003(3)
O39 0.017(4) 0.025(5) 0.028(5) 0.000(4) 0.003(4) -0.002(4)
O40 0.027(5) 0.036(6) 0.034(6) 0.000(5) -0.003(4) -0.003(4)
O41 0.021(5) 0.019(5) 0.029(5) 0.006(4) 0.005(4) -0.013(4)
O42 0.023(5) 0.032(6) 0.033(6) -0.003(4) 0.002(4) -0.009(4)
O43 0.023(5) 0.014(5) 0.046(7) -0.003(4) 0.003(4) 0.001(4)
O44 0.018(4) 0.034(6) 0.030(6) 0.010(4) 0.000(4) -0.004(4)
O45 0.026(5) 0.024(5) 0.040(6) -0.001(4) 0.006(4) 0.009(4)
O46 0.028(5) 0.039(6) 0.021(5) 0.011(4) 0.009(4) 0.004(4)
O47 0.021(5) 0.029(5) 0.035(6) 0.006(4) 0.000(4) 0.001(4)
O48 0.022(5) 0.040(6) 0.014(5) 0.004(4) -0.006(4) -0.003(4)
O49 0.016(4) 0.031(5) 0.023(5) 0.006(4) -0.004(4) 0.000(4)
O50 0.022(5) 0.039(6) 0.031(6) 0.006(5) -0.002(4) 0.005(4)
O51 0.021(5) 0.024(5) 0.024(5) 0.005(4) -0.002(4) 0.013(4)
O52 0.031(5) 0.044(6) 0.021(5) 0.003(5) 0.006(4) -0.005(5)
O53 0.018(5) 0.040(6) 0.023(5) 0.006(4) 0.001(4) 0.002(4)
O54 0.034(6) 0.027(5) 0.039(6) 0.002(5) -0.005(5) 0.000(4)
O55 0.024(5) 0.033(6) 0.036(6) 0.003(5) -0.005(4) -0.004(4)
O56 0.022(5) 0.033(6) 0.024(5) 0.007(4) 0.006(4) 0.006(4)
O57 0.018(5) 0.040(6) 0.030(6) -0.004(5) 0.003(4) 0.000(4)
O58 0.012(4) 0.038(6) 0.035(6) 0.016(5) 0.003(4) -0.003(4)
O59 0.020(5) 0.036(6) 0.016(5) 0.000(4) 0.009(4) -0.004(4)
O60 0.017(4) 0.035(6) 0.029(6) 0.007(4) -0.004(4) 0.001(4)
N1 0.076(15) 0.065(14) 0.15(2) -0.002(14) 0.039(15) -0.009(11)
N3 0.100(16) 0.068(13) 0.073(14) -0.018(11) -0.034(12) 0.025(11)
N4 0.076(14) 0.093(17) 0.099(18) 0.036(14) 0.002(13) -0.019(12)
C1 0.110(10) 0.178(13) 0.051(7) 0.034(8) 0.027(7) 0.070(9)
C2 0.113(10) 0.180(13) 0.053(7) 0.035(8) 0.026(7) 0.071(9)
C3 0.114(10) 0.181(13) 0.054(7) 0.035(8) 0.026(7) 0.070(9)
C4 0.114(10) 0.181(13) 0.053(7) 0.035(8) 0.026(7) 0.069(9)
C5 0.112(10) 0.179(13) 0.051(7) 0.035(8) 0.027(7) 0.069(9)
C6 0.110(10) 0.178(13) 0.050(7) 0.034(8) 0.028(7) 0.069(9)
C7 0.052(11) 0.061(12) 0.061(13) 0.032(10) -0.045(10) -0.030(9)
C8 0.057(11) 0.053(11) 0.033(10) 0.001(8) 0.003(8) 0.005(9)
C9 0.030(9) 0.084(15) 0.042(11) -0.010(10) -0.005(7) 0.001(9)
C10 0.059(12) 0.068(14) 0.039(11) 0.000(10) -0.007(9) 0.009(10)
C11 0.077(14) 0.045(11) 0.038(11) -0.004(8) 0.004(9) -0.006(10)
C12 0.054(11) 0.058(12) 0.030(9) -0.010(8) -0.009(8) -0.002(9)
C13 0.043(9) 0.056(11) 0.020(8) -0.002(7) 0.006(7) -0.006(8)
C14 0.049(11) 0.069(13) 0.037(10) 0.011(9) -0.005(8) -0.009(9)
C15 0.089(17) 0.12(2) 0.035(12) -0.023(13) 0.012(11) -0.046(16)
C16 0.085(16) 0.095(18) 0.026(10) 0.002(11) 0.001(10) 0.003(14)
C17 0.060(13) 0.077(16) 0.063(14) 0.004(12) 0.018(11) -0.006(11)
C18 0.061(12) 0.060(12) 0.030(10) 0.001(8) 0.015(8) -0.007(9)
C19 0.047(10) 0.035(9) 0.051(11) 0.018(8) -0.007(8) -0.008(8)
C20 0.053(11) 0.041(10) 0.053(12) 0.017(9) 0.000(9) -0.014(8)
C21 0.060(13) 0.053(13) 0.086(17) 0.022(12) -0.020(12) -0.008(10)
C22 0.073(14) 0.059(13) 0.051(13) 0.014(10) 0.001(10) -0.019(11)
C23 0.055(12) 0.052(12) 0.068(14) 0.016(10) -0.005(10) -0.023(9)
C24 0.034(8) 0.040(10) 0.049(11) 0.008(8) 0.002(7) -0.005(7)
C25 0.055(7) 0.145(14) 0.187(17) 0.032(12) 0.003(9) -0.044(8)
C26 0.050(7) 0.142(14) 0.184(17) 0.035(12) 0.004(9) -0.047(8)
C27 0.052(8) 0.144(14) 0.184(18) 0.037(12) 0.003(10) -0.047(9)
C28 0.064(7) 0.150(14) 0.189(18) 0.033(12) -0.001(10) -0.038(9)
C29 0.066(8) 0.154(15) 0.190(18) 0.034(12) -0.001(10) -0.036(9)
C30 0.060(7) 0.147(14) 0.189(17) 0.032(12) 0.001(9) -0.041(8)
C31 0.029(8) 0.051(11) 0.049(11) 0.032(9) -0.012(7) -0.011(7)
C32 0.081(16) 0.095(19) 0.071(16) 0.054(15) -0.018(13) -0.033(14)
C33 0.18(3) 0.10(2) 0.050(16) 0.047(16) -0.010(18) 0.00(2)
C34 0.044(12) 0.09(2) 0.12(2) 0.043(18) -0.028(13) -0.025(13)
C35 0.093(19) 0.056(15) 0.12(3) 0.034(16) 0.020(18) 0.012(13)
C36 0.068(14) 0.070(15) 0.078(16) 0.046(13) 0.021(12) 0.017(12)
C37 0.045(9) 0.023(8) 0.053(11) 0.003(7) -0.002(8) 0.004(7)
C38 0.072(14) 0.062(14) 0.064(15) 0.018(11) -0.005(11) -0.004(11)
C39 0.102(19) 0.055(14) 0.069(16) 0.019(12) 0.007(14) 0.004(13)
C40 0.079(16) 0.055(14) 0.090(19) 0.036(13) -0.016(14) -0.002(12)
C41 0.12(2) 0.043(14) 0.13(3) -0.003(15) 0.00(2) 0.013(14)
C42 0.080(16) 0.040(12) 0.11(2) 0.015(12) 0.019(14) 0.017(11)
C43 0.110(10) 0.176(13) 0.065(8) -0.004(8) 0.006(7) 0.104(9)
C44 0.112(10) 0.178(13) 0.068(8) -0.004(8) 0.006(7) 0.104(9)
C45 0.113(10) 0.179(13) 0.070(8) -0.004(8) 0.007(7) 0.103(9)
C46 0.115(10) 0.179(13) 0.070(8) -0.005(8) 0.008(7) 0.101(9)
C47 0.114(10) 0.177(13) 0.066(8) -0.005(8) 0.008(7) 0.101(9)
C48 0.111(10) 0.175(13) 0.065(8) -0.004(8) 0.006(7) 0.103(9)
C49 0.024(7) 0.039(9) 0.038(9) -0.002(7) 0.007(6) -0.007(6)
C50 0.049(10) 0.042(10) 0.035(9) -0.013(8) -0.010(7) 0.012(8)
C51 0.041(10) 0.071(14) 0.051(12) -0.023(10) 0.008(8) 0.018(9)
C52 0.022(8) 0.100(17) 0.058(13) -0.025(12) 0.008(8) 0.018(9)
C53 0.032(9) 0.071(14) 0.055(12) -0.011(10) 0.006(8) -0.002(9)
C54 0.019(7) 0.048(10) 0.045(10) -0.009(8) 0.011(6) -0.004(7)
C55 0.086(8) 0.110(10) 0.101(10) 0.013(8) 0.051(7) 0.039(8)
C56 0.090(8) 0.112(10) 0.104(10) 0.012(8) 0.050(7) 0.041(8)
C57 0.092(8) 0.114(10) 0.105(10) 0.011(8) 0.050(7) 0.042(8)
C58 0.091(8) 0.115(10) 0.105(10) 0.011(8) 0.050(7) 0.041(8)
C59 0.088(8) 0.113(10) 0.103(10) 0.013(8) 0.050(7) 0.039(8)
C60 0.085(8) 0.109(10) 0.100(10) 0.014(8) 0.051(7) 0.040(8)
C61 0.033(8) 0.046(10) 0.029(9) 0.000(7) -0.002(6) -0.009(7)
C62 0.021(7) 0.038(9) 0.041(9) -0.009(7) 0.004(6) -0.015(6)
C63 0.032(8) 0.031(8) 0.043(10) 0.000(7) 0.000(7) -0.007(7)
C64 0.021(7) 0.057(11) 0.045(10) 0.002(8) -0.002(7) -0.011(7)
C65 0.028(8) 0.050(11) 0.059(12) -0.009(9) 0.011(8) -0.006(7)
C66 0.033(9) 0.086(15) 0.036(10) -0.004(9) -0.008(7) -0.024(9)
C67 0.035(9) 0.059(12) 0.039(10) -0.007(8) -0.012(7) -0.006(8)
C68 0.035(9) 0.063(13) 0.063(13) -0.003(10) -0.008(9) -0.002(9)
C69 0.038(11) 0.068(15) 0.12(2) -0.021(14) -0.036(12) 0.004(10)
C70 0.026(9) 0.045(12) 0.14(2) -0.036(13) 0.005(11) -0.008(8)
C71 0.043(11) 0.062(13) 0.086(17) -0.027(12) -0.021(10) -0.006(9)
C72 0.050(10) 0.042(10) 0.039(10) 0.000(8) 0.004(8) -0.009(8)
C73 0.015(7) 0.063(11) 0.037(9) 0.019(8) -0.004(6) 0.000(7)
C74 0.030(9) 0.098(17) 0.041(11) 0.021(11) -0.001(8) 0.006(9)
C75 0.029(10) 0.13(2) 0.075(16) 0.022(15) -0.010(10) 0.016(12)
C76 0.045(11) 0.12(2) 0.044(12) 0.031(13) -0.014(9) -0.019(12)
C77 0.050(12) 0.086(17) 0.064(14) 0.022(12) -0.023(11) -0.022(11)
C78 0.061(12) 0.062(13) 0.051(12) 0.010(10) -0.018(10) -0.012(10)
C79 0.108(10) 0.104(9) 0.063(8) -0.030(7) 0.015(7) -0.013(8)
C80 0.109(10) 0.106(9) 0.066(8) -0.029(7) 0.015(7) -0.012(8)
C81 0.111(10) 0.108(9) 0.068(8) -0.027(7) 0.016(7) -0.013(8)
C82 0.111(10) 0.107(9) 0.068(8) -0.027(7) 0.018(7) -0.014(8)
C83 0.110(10) 0.107(9) 0.067(8) -0.029(7) 0.019(7) -0.014(8)
C84 0.108(10) 0.105(9) 0.064(8) -0.030(7) 0.019(7) -0.013(8)
C85 0.022(8) 0.066(13) 0.060(12) 0.003(10) -0.011(8) -0.007(8)
C86 0.043(10) 0.070(13) 0.044(11) -0.004(10) -0.007(8) -0.006(9)
C87 0.038(10) 0.087(16) 0.062(14) -0.012(12) -0.007(9) 0.003(10)
C88 0.045(11) 0.103(19) 0.064(15) -0.023(13) -0.024(10) 0.008(12)
C89 0.076(16) 0.088(18) 0.062(15) -0.020(13) -0.003(12) -0.007(13)
C90 0.047(11) 0.069(14) 0.046(12) 0.001(10) -0.009(9) 0.003(9)
C91 0.037(9) 0.025(8) 0.051(11) 0.010(7) 0.010(7) -0.005(7)
C92 0.034(8) 0.035(9) 0.042(10) 0.009(7) 0.009(7) 0.000(7)
C93 0.036(9) 0.076(14) 0.050(12) 0.005(10) 0.014(8) 0.001(9)
C94 0.032(9) 0.081(15) 0.061(13) 0.015(11) -0.002(9) -0.014(9)
C95 0.032(9) 0.040(10) 0.073(14) 0.009(9) -0.004(8) -0.002(7)
C96 0.023(7) 0.039(9) 0.049(10) -0.002(8) -0.012(7) -0.008(6)
C97 0.046(10) 0.048(11) 0.052(12) -0.008(9) 0.005(8) -0.015(8)
C98 0.083(17) 0.073(17) 0.13(2) -0.051(16) -0.054(17) 0.031(14)
C99 0.064(15) 0.058(15) 0.15(3) -0.036(16) -0.049(16) 0.022(12)
C100 0.12(2) 0.069(17) 0.077(18) -0.025(14) -0.026(16) 0.022(16)
C101 0.084(17) 0.056(14) 0.088(19) -0.012(12) -0.024(14) 0.009(12)
C102 0.056(12) 0.066(14) 0.063(14) -0.016(11) 0.010(10) -0.002(10)
C103 0.041(11) 0.085(16) 0.066(14) -0.012(12) -0.011(10) -0.008(10)
C104 0.076(16) 0.073(17) 0.10(2) -0.025(15) -0.018(14) -0.020(13)
C105 0.12(2) 0.09(2) 0.09(2) -0.037(17) -0.008(17) -0.050(19)
C106 0.11(3) 0.11(3) 0.16(4) -0.03(3) -0.06(2) -0.01(2)
C107 0.054(15) 0.070(18) 0.22(4) -0.01(2) -0.06(2) -0.010(13)
C108 0.043(13) 0.11(2) 0.15(3) -0.03(2) -0.035(15) -0.005(14)
C109 0.058(18) 0.10(3) 0.38(7) -0.09(4) 0.06(3) -0.004(17)
C110 0.22(5) 0.043(17) 0.22(5) 0.02(2) 0.04(4) 0.01(2)
C111 0.061(15) 0.074(18) 0.13(3) 0.016(17) 0.025(15) 0.014(13)
C112 0.067(15) 0.067(15) 0.081(17) -0.025(13) 0.008(12) 0.005(12)
C113 0.086(19) 0.075(18) 0.14(3) -0.001(18) -0.044(19) -0.006(15)
C114 0.12(3) 0.13(3) 0.08(2) -0.04(2) -0.036(18) 0.03(2)
C118 0.12(2) 0.14(3) 0.058(17) 0.002(17) 0.039(17) -0.04(2)
C119 0.17(4) 0.09(3) 0.30(7) 0.04(3) 0.14(4) -0.01(2)
C120 0.16(4) 0.15(4) 0.30(7) 0.07(4) 0.14(4) 0.00(3)
C127 0.12(3) 0.11(3) 0.065(19) 0.014(18) 0.006(17) -0.03(2)
C130 0.027(8) 0.043(10) 0.047(11) 0.000(8) -0.005(7) 0.010(7)
C131 0.14(3) 0.10(2) 0.056(16) 0.004(16) -0.024(17) -0.07(2)
C132 0.059(14) 0.13(2) 0.056(14) -0.015(15) -0.006(11) 0.040(15)
C133 0.12(2) 0.049(13) 0.053(14) -0.006(11) 0.045(15) -0.023(13)
C134 0.065(13) 0.033(10) 0.069(14) 0.012(9) 0.016(10) -0.005(9)
O29 0.119(19) 0.18(3) 0.12(2) -0.027(18) 0.041(16) -0.055(18)
C121 0.20(5) 0.19(5) 0.13(4) 0.01(3) 0.05(4) 0.01(4)
C122 0.27(5) 0.06(2) 0.09(2) 0.013(17) -0.04(3) -0.03(3)
C123 0.12(3) 0.10(2) 0.10(2) 0.005(19) 0.01(2) -0.03(2)
O30 0.049(8) 0.046(9) 0.142(17) -0.017(9) -0.009(10) -0.002(7)
C124 0.068(15) 0.063(15) 0.11(2) -0.013(15) -0.009(14) -0.010(12)
C125 0.044(10) 0.064(13) 0.058(13) -0.009(10) 0.009(9) 0.014(9)
C126 0.047(12) 0.068(15) 0.11(2) -0.018(14) 0.020(12) 0.010(11)
O32 0.30(4) 0.14(2) 0.17(3) 0.00(2) 0.11(3) -0.02(3)
N2 0.18(2) 0.116(18) 0.104(16) 0.019(15) 0.011(17) -0.001(15)
C115 0.16(3) 0.11(2) 0.08(2) -0.011(18) 0.00(2) 0.03(2)
C116 0.25(5) 0.25(5) 0.09(3) 0.04(3) 0.10(3) 0.08(4)
C117 0.18(2) 0.118(19) 0.106(17) 0.018(15) 0.012(17) -0.002(15)

_geom_special_details            
;
 All esds (except the esd in the dihedral angle between two l.s. planes)
 are estimated using the full covariance matrix.  The cell esds are taken
 into account individually in the estimation of esds in distances, angles
 and torsion angles; correlations between esds in cell parameters are only
 used when they are defined by crystal symmetry.  An approximate (isotropic)
 treatment of cell esds is used for estimating esds involving l.s. planes.
;
loop_
_geom_bond_atom_site_label_1
_geom_bond_atom_site_label_2
_geom_bond_distance
_geom_bond_site_symmetry_2
_geom_bond_publ_flag
Ag1 Ag1A 0.946(17) . ?
Ag1 Ag14 2.863(2) 3_666 ?
Ag1 S10 2.489(5) . ?
Ag1 S11 2.603(4) . ?
Ag1 O12 2.491(14) . ?
Ag1 O46 2.477(11) . ?
Ag1A Ag2 2.747(18) . ?
Ag1A Mo1 3.186(16) . ?
Ag1A S10 2.046(16) . ?
Ag1A O12 2.52(2) . ?
Ag1A O46 2.264(19) . ?
Ag2 Ag3 3.142(2) . ?
Ag2 Ag40 3.2065(18) . ?
Ag2 S8 2.461(4) . ?
Ag2 S10 2.407(5) . ?
Ag2 O37 2.541(9) . ?
Ag3 Ag4 3.058(2) . ?
Ag3 Ag31 3.255(2) . ?
Ag3 S10 2.441(4) . ?
Ag3 S14 2.536(5) . ?
Ag3 O34 2.458(14) . ?
Ag4 Ag5 3.076(2) . ?
Ag4 Ag6 3.2410(18) . ?
Ag4 Ag39 3.3038(18) 3_666 ?
Ag4 S14 2.570(4) . ?
Ag4 S22 2.395(4) . ?
Ag4 O35 2.340(11) . ?
Ag5 Ag37 2.8523(19) 3_666 ?
Ag5 S22 2.400(5) . ?
Ag5 S25 2.722(5) 3_666 ?
Ag5 O25 2.252(11) . ?
Ag6 Ag7 2.7201(16) . ?
Ag6 Ag8 3.2968(15) . ?
Ag6 Ag37 2.9090(16) 3_666 ?
Ag6 Ag38 2.8920(15) . ?
Ag6 Ag39 2.7424(14) 3_666 ?
Ag6 O28 2.490(11) . ?
Ag6 O35 2.432(10) . ?
Ag6 O53 2.357(10) . ?
Ag7 Ag37 2.6588(17) 3_666 ?
Ag7 Ag38 2.7954(15) . ?
Ag7 Ag38 2.8465(14) 3_666 ?
Ag7 Ag39 2.8882(15) . ?
Ag7 O47 2.284(10) 3_666 ?
Ag7 O52 2.309(10) . ?
Ag8 Ag11 3.3289(17) . ?
Ag8 Ag30 2.9816(17) . ?
Ag8 Ag31 2.9681(17) . ?
Ag8 S14 2.476(4) . ?
Ag8 S17 2.557(4) . ?
Ag8 O28 2.454(11) . ?
Ag8 O53 2.437(10) . ?
Ag9 Ag22 3.1263(19) 3_666 ?
Ag9 Ag24 3.143(2) 3_666 ?
Ag9 Ag25 3.1818(17) 3_666 ?
Ag9 S12 2.511(4) 3_666 ?
Ag9 S23 2.487(4) . ?
Ag9 O27 2.424(11) . ?
Ag10 Ag18 3.0106(19) 3_666 ?
Ag10 Ag20 2.9822(18) 3_666 ?
Ag10 Ag37 3.3621(18) 3_666 ?
Ag10 S23 2.476(4) . ?
Ag10 S25 2.488(5) 3_666 ?
Ag10 O25 2.454(11) . ?
Ag10 O42 2.515(10) 3_666 ?
Ag11 Ag12 3.2245(18) . ?
Ag11 Ag32 3.2766(17) . ?
Ag11 S13 2.486(4) 3_666 ?
Ag11 S17 2.585(4) . ?
Ag11 O28 2.568(11) . ?
Ag12 Ag13 3.1892(17) . ?
Ag12 Ag32 2.9118(17) . ?
Ag12 S13 2.444(4) 3_666 ?
Ag12 S19 2.454(4) . ?
Ag13 Ag25 3.0835(19) 3_666 ?
Ag13 Ag26 2.833(2) 3_666 ?
Ag13 S11 2.621(4) 3_666 ?
Ag13 S13 2.550(4) 3_666 ?
Ag13 O33 2.413(16) . ?
Ag13 O57 2.466(10) . ?
Ag14 Ag1 2.862(2) 3_666 ?
Ag14 Ag15 3.100(2) . ?
Ag14 S11 2.450(4) 3_666 ?
Ag14 S22 2.445(4) 3_666 ?
Ag14 O50 2.425(10) . ?
Ag15 Ag17 3.006(2) . ?
Ag15 S21 2.389(5) . ?
Ag15 O23 2.406(15) . ?
Ag15 O57 2.211(10) . ?
Ag16 Ag17 2.8999(19) . ?
Ag16 Ag18 3.286(2) . ?
Ag16 S21 2.415(5) . ?
Ag16 S25 2.413(5) . ?
Ag17 Ag33 3.0020(18) . ?
Ag17 S4 2.428(4) . ?
Ag17 S21 2.427(5) . ?
Ag18 Ag10 3.0106(19) 3_666 ?
Ag18 Ag19 3.1461(19) . ?
Ag18 Ag20 2.9306(19) . ?
Ag18 S24 2.468(4) . ?
Ag18 S25 2.434(4) . ?
Ag18 O55 2.398(10) . ?
Ag19 Ag35 3.259(2) . ?
Ag19 S4 2.505(4) . ?
Ag19 S24 2.513(4) . ?
Ag19 O17 2.464(14) . ?
Ag19 O19 2.600(16) . ?
Ag20 Ag10 2.9824(18) 3_666 ?
Ag20 Ag21 3.3300(18) . ?
Ag20 Ag22 3.2885(19) . ?
Ag20 S23 2.508(4) 3_666 ?
Ag20 S24 2.471(4) . ?
Ag20 O43 2.422(10) . ?
Ag21 Ag23 2.9961(19) . ?
Ag21 S2 2.458(5) . ?
Ag21 S24 2.473(5) . ?
Ag21 O15 2.519(14) . ?
Ag21 O16 2.526(17) . ?
Ag22 Ag9 3.1263(19) 3_666 ?
Ag22 Ag24 3.110(2) . ?
Ag22 S7 2.448(5) . ?
Ag22 S23 2.501(5) 3_666 ?
Ag22 O31 2.390(13) . ?
Ag23 Ag36 2.9241(18) . ?
Ag23 Ag40 3.1157(19) . ?
Ag23 S2 2.455(4) . ?
Ag23 S7 2.467(4) . ?
Ag23 O43 2.372(10) . ?
Ag24 Ag9 3.143(2) 3_666 ?
Ag24 Ag40 3.1555(17) . ?
Ag24 S7 2.427(4) . ?
Ag24 S12 2.420(4) . ?
Ag25 Ag9 3.1818(17) 3_666 ?
Ag25 Ag13 3.0835(19) 3_666 ?
Ag25 Ag26 3.1099(19) . ?
Ag25 S12 2.618(4) . ?
Ag25 S13 2.476(4) . ?
Ag25 O27 2.505(11) 3_666 ?
Ag25 O47 2.363(9) . ?
Ag26 Ag13 2.833(2) 3_666 ?
Ag26 S11 2.452(5) . ?
Ag26 S12 2.431(5) . ?
Ag26 O46 2.435(9) . ?
Ag27 Ag35 3.254(2) . ?
Ag27 S2 2.479(4) . ?
Ag27 S20 2.469(5) . ?
Ag27 O1 2.43(3) . ?
Ag27 O18 2.543(19) . ?
Ag28 Ag31 3.2781(19) . ?
Ag28 Ag36 3.2147(19) . ?
Ag28 S8 2.454(4) . ?
Ag28 S16 2.517(4) . ?
Ag28 O1A 2.53(3) . ?
Ag28 O7 2.492(12) . ?
Ag29 Ag30 3.1912(18) . ?
Ag29 Ag34 3.3223(18) . ?
Ag29 S16 2.422(4) . ?
Ag29 S20 2.452(5) . ?
Ag29 O40 2.510(10) . ?
Ag30 Ag31 2.9897(17) . ?
Ag30 S16 2.475(4) . ?
Ag30 S17 2.476(4) . ?
Ag30 O60 2.486(9) . ?
Ag31 S14 2.445(4) . ?
Ag31 S16 2.459(4) . ?
Ag31 O36 2.510(10) . ?
Ag32 Ag34 3.0756(17) . ?
Ag32 S17 2.455(4) . ?
Ag32 S19 2.467(4) . ?
Ag32 O5 2.583(10) . ?
Ag33 Ag34 3.1291(17) . ?
Ag33 Ag35 3.0148(19) . ?
Ag33 S4 2.578(4) . ?
Ag33 S19 2.530(4) . ?
Ag33 O58 2.558(11) . ?
Ag33 O59 2.440(9) . ?
Ag34 Ag35 2.9574(18) . ?
Ag34 S19 2.509(4) . ?
Ag34 S20 2.507(5) . ?
Ag34 O60 2.447(10) . ?
Ag35 S4 2.469(5) . ?
Ag35 S20 2.467(4) . ?
Ag36 Ag40 3.0786(18) . ?
Ag36 S2 2.508(5) . ?
Ag36 S8 2.453(4) . ?
Ag37 Ag5 2.8523(19) 3_666 ?
Ag37 Ag6 2.9090(16) 3_666 ?
Ag37 Ag7 2.6587(17) 3_666 ?
Ag37 Ag10 3.3621(18) 3_666 ?
Ag37 Ag38 2.8665(15) . ?
Ag37 Ag39 2.6880(16) . ?
Ag37 O25 2.421(11) 3_666 ?
Ag37 O42 2.306(10) . ?
Ag37 O48 2.379(10) . ?
Ag38 Ag7 2.8466(14) 3_666 ?
Ag38 Ag39 2.8526(15) 3_666 ?
Ag38 Ag39 2.9804(15) . ?
Ag38 O38 2.350(9) . ?
Ag38 O51 2.341(9) . ?
Ag39 Ag4 3.3036(18) 3_666 ?
Ag39 Ag6 2.7424(14) 3_666 ?
Ag39 Ag38 2.8526(15) 3_666 ?
Ag39 O45 2.334(10) 3_666 ?
Ag39 O50 2.311(10) . ?
Ag40 S7 2.608(4) . ?
Ag40 S8 2.648(4) . ?
Ag40 O37 2.495(10) . ?
Mo1 O37 2.162(9) . ?
Mo1 O38 2.074(9) . ?
Mo1 O44 2.204(10) . ?
Mo1 O45 1.778(10) . ?
Mo1 O46 1.769(9) . ?
Mo1 O47 1.776(9) . ?
Mo2 O35 1.749(10) . ?
Mo2 O36 1.743(10) . ?
Mo2 O37 1.853(9) . ?
Mo2 O38 2.227(9) . ?
Mo2 O39 1.956(9) . ?
Mo2 O41 2.293(9) . ?
Mo3 O25 1.810(11) . ?
Mo3 O26 1.723(11) . ?
Mo3 O27 1.742(12) . ?
Mo3 O28 1.773(12) . ?
Mo4 O39 1.956(9) . ?
Mo4 O51 2.241(8) . ?
Mo4 O53 1.759(10) . ?
Mo4 O56 2.193(10) . ?
Mo4 O58 1.825(10) . ?
Mo4 O60 1.759(9) . ?
Mo5 O48 1.746(9) . ?
Mo5 O49 1.956(9) . ?
Mo5 O51 2.182(10) . ?
Mo5 O55 1.741(11) . ?
Mo5 O56 2.353(9) . ?
Mo5 O59 1.862(9) . ?
Mo6 O39 2.173(9) . ?
Mo6 O40 1.739(10) . ?
Mo6 O41 1.935(9) . ?
Mo6 O49 2.197(9) . ?
Mo6 O54 1.728(10) . ?
Mo6 O56 1.937(9) . ?
Mo7 O38 2.163(9) . ?
Mo7 O41 2.219(9) . ?
Mo7 O42 1.757(10) . ?
Mo7 O43 1.765(9) . ?
Mo7 O44 1.832(10) . ?
Mo7 O49 1.988(9) . ?
Mo8 O50 1.765(9) . ?
Mo8 O51 2.046(9) . ?
Mo8 O52 1.778(11) . ?
Mo8 O57 1.798(10) . ?
Mo8 O58 2.208(9) . ?
Mo8 O59 2.164(10) . ?
S1 S1A 0.798(15) . ?
S1 O1 1.421(9) . ?
S1 O2 1.19(3) . ?
S1 O2A 1.431(9) . ?
S1 O3 1.432(9) . ?
S1 C129 1.78(2) . ?
S1A F2A 2.13(3) . ?
S1A O1A 1.46(3) . ?
S1A O2 1.39(3) . ?
S1A O2A 1.31(2) . ?
S1A O3 1.410(18) . ?
S1A C129 1.69(2) . ?
S2 C37 1.860(16) . ?
S3 O16 1.426(8) . ?
S3 O17 1.432(8) . ?
S3 O18 1.479(9) . ?
S3 C128 1.62(2) . ?
S4 C55 1.85(2) . ?
S5 O19 1.440(16) . ?
S5 O20 1.448(16) . ?
S5 O21 1.432(17) . ?
S5 C131 1.78(3) . ?
S6 O13 1.451(18) . ?
S6 O14 1.426(16) . ?
S6 O15 1.444(15) . ?
S6 C127 1.82(3) . ?
S7 C19 1.843(16) . ?
S8 C31 1.842(15) . ?
S9 O10 1.442(13) . ?
S9 O11 1.428(16) . ?
S9 O12 1.429(15) . ?
S9 C133 1.87(3) . ?
S10 C1 1.84(3) . ?
S11 Ag13 2.621(4) 3_666 ?
S11 Ag14 2.450(4) 3_666 ?
S11 C13 1.841(16) . ?
S12 Ag9 2.511(4) 3_666 ?
S12 C26 1.82(2) . ?
S13 Ag11 2.486(4) 3_666 ?
S13 Ag12 2.444(4) 3_666 ?
S13 Ag13 2.550(4) 3_666 ?
S13 C91 1.850(15) . ?
S14 C67 1.835(17) . ?
S15 O7 1.449(14) . ?
S15 O8 1.366(15) . ?
S15 O9 1.500(16) . ?
S15 C134 1.83(2) . ?
S16 C73 1.852(14) . ?
S17 C62 1.840(14) . ?
S18 O4 1.462(11) . ?
S18 O5 1.434(12) . ?
S18 O6 1.443(12) . ?
S18 C130 1.837(16) . ?
S19 C49 1.843(15) . ?
S20 C43 1.86(2) . ?
S21 C79 1.92(3) . ?
S22 Ag14 2.445(4) 3_666 ?
S22 C7 1.787(19) . ?
S23 Ag20 2.508(4) 3_666 ?
S23 Ag22 2.501(5) 3_666 ?
S23 C103 1.848(19) . ?
S24 C97 1.841(18) . ?
S25 Ag5 2.722(5) 3_666 ?
S25 Ag10 2.488(5) 3_666 ?
S25 C85 1.852(17) . ?
S26 O22 1.36(2) . ?
S26 O23 1.426(17) . ?
S26 O24 1.394(19) . ?
S26 C132 1.86(3) . ?
F1 F1A 1.13(5) . ?
F1 C129 1.44(6) . ?
F1A F2 1.15(4) . ?
F1A C129 1.444(10) . ?
F2 F2A 1.33(4) . ?
F2 C129 1.23(4) . ?
F2A C129 1.449(10) . ?
F3 C129 1.438(10) . ?
F4 C132 1.22(3) . ?
F5 C132 1.32(3) . ?
F6 C132 1.31(3) . ?
F7 C131 1.31(4) . ?
F8 C131 1.41(4) . ?
F9 C131 1.27(3) . ?
F10 C130 1.332(19) . ?
F11 C130 1.31(2) . ?
F12 C130 1.31(2) . ?
F13 C128 1.440(10) . ?
F14 C128 1.437(10) . ?
F15 C128 1.446(10) . ?
F16 C127 1.29(3) . ?
F17 C127 1.37(4) . ?
F18 C127 1.30(4) . ?
F19 C133 1.24(3) . ?
F20 C133 1.32(3) . ?
F21 C133 1.33(3) . ?
F22 C134 1.35(2) . ?
F23 C134 1.31(2) . ?
F24 C134 1.32(2) . ?
O2 O2A 0.56(4) . ?
O25 Ag37 2.421(11) 3_666 ?
O27 Ag25 2.505(11) 3_666 ?
O31 C111 1.19(3) . ?
O33 C118 1.22(3) . ?
O34 C112 1.24(3) . ?
O42 Ag10 2.515(10) 3_666 ?
O45 Ag39 2.334(10) 3_666 ?
O47 Ag7 2.284(10) 3_666 ?
N1 C109 1.36(4) . ?
N1 C110 1.46(4) . ?
N1 C111 1.31(3) . ?
N3 C112 1.37(3) . ?
N3 C113 1.47(3) . ?
N3 C114 1.44(3) . ?
N4 C118 1.31(3) . ?
N4 C119 1.44(4) . ?
N4 C120 1.445(10) . ?
C1 H1 0.9800 . ?
C1 C2 1.30(4) . ?
C1 C6 1.51(3) . ?
C2 H2A 0.9700 . ?
C2 H2B 0.9700 . ?
C2 C3 1.57(4) . ?
C3 H3A 0.9700 . ?
C3 H3B 0.9700 . ?
C3 C4 1.43(4) . ?
C4 H4A 0.9700 . ?
C4 H4B 0.9700 . ?
C4 C5 1.38(4) . ?
C5 H5A 0.9700 . ?
C5 H5B 0.9700 . ?
C5 C6 1.50(3) . ?
C6 H6A 0.9700 . ?
C6 H6B 0.9700 . ?
C7 H7 0.9800 . ?
C7 C8 1.46(3) . ?
C7 C12 1.58(3) . ?
C8 H8A 0.9700 . ?
C8 H8B 0.9700 . ?
C8 C9 1.52(2) . ?
C9 H9A 0.9700 . ?
C9 H9B 0.9700 . ?
C9 C10 1.49(3) . ?
C10 H10A 0.9700 . ?
C10 H10B 0.9700 . ?
C10 C11 1.50(3) . ?
C11 H11A 0.9700 . ?
C11 H11B 0.9700 . ?
C11 C12 1.52(2) . ?
C12 H12A 0.9700 . ?
C12 H12B 0.9700 . ?
C13 H13 0.9800 . ?
C13 C14 1.50(2) . ?
C13 C18 1.50(3) . ?
C14 H14A 0.9700 . ?
C14 H14B 0.9700 . ?
C14 C15 1.52(3) . ?
C15 H15A 0.9700 . ?
C15 H15B 0.9700 . ?
C15 C16 1.45(3) . ?
C16 H16A 0.9700 . ?
C16 H16B 0.9700 . ?
C16 C17 1.52(3) . ?
C17 H17A 0.9700 . ?
C17 H17B 0.9700 . ?
C17 C18 1.50(3) . ?
C18 H18A 0.9700 . ?
C18 H18B 0.9700 . ?
C19 H19 0.9800 . ?
C19 C20 1.53(3) . ?
C19 C24 1.52(2) . ?
C20 H20A 0.9700 . ?
C20 H20B 0.9700 . ?
C20 C21 1.51(3) . ?
C21 H21A 0.9700 . ?
C21 H21B 0.9700 . ?
C21 C22 1.51(3) . ?
C22 H22A 0.9700 . ?
C22 H22B 0.9700 . ?
C22 C23 1.49(3) . ?
C23 H23A 0.9700 . ?
C23 H23B 0.9700 . ?
C23 C24 1.55(2) . ?
C24 H24A 0.9700 . ?
C24 H24B 0.9700 . ?
C25 H25A 0.9700 . ?
C25 H25B 0.9700 . ?
C25 C26 1.44(5) . ?
C25 C30 1.56(4) . ?
C26 H26 0.9800 . ?
C26 C27 1.51(5) . ?
C27 H27A 0.9700 . ?
C27 H27B 0.9700 . ?
C27 C29 1.557(10) . ?
C28 H28A 0.9700 . ?
C28 H28B 0.9700 . ?
C28 C29 1.54(5) . ?
C28 C30 1.42(5) . ?
C29 H29A 0.9700 . ?
C29 H29B 0.9700 . ?
C30 H30A 0.9700 . ?
C30 H30B 0.9700 . ?
C31 H31 0.9800 . ?
C31 C32 1.52(3) . ?
C31 C36 1.45(3) . ?
C32 H32A 0.9700 . ?
C32 H32B 0.9700 . ?
C32 C33 1.53(3) . ?
C33 H33A 0.9700 . ?
C33 H33B 0.9700 . ?
C33 C34 1.43(4) . ?
C34 H34A 0.9700 . ?
C34 H34B 0.9700 . ?
C34 C35 1.52(4) . ?
C35 H35A 0.9700 . ?
C35 H35B 0.9700 . ?
C35 C36 1.58(3) . ?
C36 H36A 0.9700 . ?
C36 H36B 0.9700 . ?
C37 H37 0.9800 . ?
C37 C38 1.48(3) . ?
C37 C42 1.46(3) . ?
C38 H38A 0.9700 . ?
C38 H38B 0.9700 . ?
C38 C39 1.56(3) . ?
C39 H39A 0.9700 . ?
C39 H39B 0.9700 . ?
C39 C40 1.50(4) . ?
C40 H40A 0.9700 . ?
C40 H40B 0.9700 . ?
C40 C41 1.46(4) . ?
C41 H41A 0.9700 . ?
C41 H41B 0.9700 . ?
C41 C42 1.58(3) . ?
C42 H42A 0.9700 . ?
C42 H42B 0.9700 . ?
C43 H43 0.9800 . ?
C43 C44 1.30(4) . ?
C43 C48 1.43(4) . ?
C44 H44A 0.9700 . ?
C44 H44B 0.9700 . ?
C44 C45 1.58(3) . ?
C45 H45A 0.9700 . ?
C45 H45B 0.9700 . ?
C45 C46 1.46(4) . ?
C46 H46A 0.9700 . ?
C46 H46B 0.9700 . ?
C46 C47 1.38(4) . ?
C47 H47A 0.9700 . ?
C47 H47B 0.9700 . ?
C47 C48 1.50(3) . ?
C48 H48A 0.9700 . ?
C48 H48B 0.9700 . ?
C49 H49 0.9800 . ?
C49 C50 1.54(2) . ?
C49 C54 1.53(2) . ?
C50 H50A 0.9700 . ?
C50 H50B 0.9700 . ?
C50 C51 1.50(2) . ?
C51 H51A 0.9700 . ?
C51 H51B 0.9700 . ?
C51 C52 1.54(3) . ?
C52 H52A 0.9700 . ?
C52 H52B 0.9700 . ?
C52 C53 1.47(3) . ?
C53 H53A 0.9700 . ?
C53 H53B 0.9700 . ?
C53 C54 1.55(2) . ?
C54 H54A 0.9700 . ?
C54 H54B 0.9700 . ?
C55 H55 0.9800 . ?
C55 C56 1.38(4) . ?
C55 C60 1.51(4) . ?
C56 H56A 0.9700 . ?
C56 H56B 0.9700 . ?
C56 C57 1.57(3) . ?
C57 H57A 0.9700 . ?
C57 H57B 0.9700 . ?
C57 C58 1.44(4) . ?
C58 H58A 0.9700 . ?
C58 H58B 0.9700 . ?
C58 C59 1.31(4) . ?
C59 H59A 0.9700 . ?
C59 H59B 0.9700 . ?
C59 C60 1.50(3) . ?
C60 H60A 0.9700 . ?
C60 H60B 0.9700 . ?
C61 H61A 0.9700 . ?
C61 H61B 0.9700 . ?
C61 C62 1.54(2) . ?
C61 C66 1.53(2) . ?
C62 H62 0.9800 . ?
C62 C63 1.51(2) . ?
C63 H63A 0.9700 . ?
C63 H63B 0.9700 . ?
C63 C64 1.54(2) . ?
C64 H64A 0.9700 . ?
C64 H64B 0.9700 . ?
C64 C65 1.57(3) . ?
C65 H65A 0.9700 . ?
C65 H65B 0.9700 . ?
C65 C66 1.52(2) . ?
C66 H66A 0.9700 . ?
C66 H66B 0.9700 . ?
C67 H67 0.9800 . ?
C67 C68 1.52(2) . ?
C67 C72 1.53(3) . ?
C68 H68A 0.9700 . ?
C68 H68B 0.9700 . ?
C68 C69 1.54(3) . ?
C69 H69A 0.9700 . ?
C69 H69B 0.9700 . ?
C69 C70 1.50(3) . ?
C70 H70A 0.9700 . ?
C70 H70B 0.9700 . ?
C70 C71 1.53(3) . ?
C71 H71A 0.9700 . ?
C71 H71B 0.9700 . ?
C71 C72 1.55(2) . ?
C72 H72A 0.9700 . ?
C72 H72B 0.9700 . ?
C73 H73 0.9800 . ?
C73 C74 1.50(3) . ?
C73 C78 1.53(3) . ?
C74 H74A 0.9700 . ?
C74 H74B 0.9700 . ?
C74 C75 1.55(2) . ?
C75 H75A 0.9700 . ?
C75 H75B 0.9700 . ?
C75 C76 1.51(4) . ?
C76 H76A 0.9700 . ?
C76 H76B 0.9700 . ?
C76 C77 1.46(3) . ?
C77 H77A 0.9700 . ?
C77 H77B 0.9700 . ?
C77 C78 1.54(3) . ?
C78 H78A 0.9700 . ?
C78 H78B 0.9700 . ?
C79 H79 0.9800 . ?
C79 C80 1.41(4) . ?
C79 C84 1.48(4) . ?
C80 H80A 0.9700 . ?
C80 H80B 0.9700 . ?
C80 C81 1.58(3) . ?
C81 H81A 0.9700 . ?
C81 H81B 0.9700 . ?
C81 C82 1.49(4) . ?
C82 H82A 0.9700 . ?
C82 H82B 0.9700 . ?
C82 C83 1.43(4) . ?
C83 H83A 0.9700 . ?
C83 H83B 0.9700 . ?
C83 C84 1.58(3) . ?
C84 H84A 0.9700 . ?
C84 H84B 0.9700 . ?
C85 H85 0.9800 . ?
C85 C86 1.51(3) . ?
C85 C90 1.50(3) . ?
C86 H86A 0.9700 . ?
C86 H86B 0.9700 . ?
C86 C87 1.56(3) . ?
C87 H87A 0.9700 . ?
C87 H87B 0.9700 . ?
C87 C88 1.47(3) . ?
C88 H88A 0.9700 . ?
C88 H88B 0.9700 . ?
C88 C89 1.53(3) . ?
C89 H89A 0.9700 . ?
C89 H89B 0.9700 . ?
C89 C90 1.54(3) . ?
C90 H90A 0.9700 . ?
C90 H90B 0.9700 . ?
C91 H91 0.9800 . ?
C91 C92 1.54(2) . ?
C91 C96 1.48(2) . ?
C92 H92A 0.9700 . ?
C92 H92B 0.9700 . ?
C92 C93 1.51(2) . ?
C93 H93A 0.9700 . ?
C93 H93B 0.9700 . ?
C93 C94 1.49(3) . ?
C94 H94A 0.9700 . ?
C94 H94B 0.9700 . ?
C94 C95 1.53(3) . ?
C95 H95A 0.9700 . ?
C95 H95B 0.9700 . ?
C95 C96 1.53(2) . ?
C96 H96A 0.9700 . ?
C96 H96B 0.9700 . ?
C97 H97 0.9800 . ?
C97 C98 1.40(3) . ?
C97 C102 1.45(3) . ?
C98 H98A 0.9700 . ?
C98 H98B 0.9700 . ?
C98 C99 1.56(3) . ?
C99 H99A 0.9700 . ?
C99 H99B 0.9700 . ?
C99 C100 1.52(3) . ?
C100 H10C 0.9700 . ?
C100 H10D 0.9700 . ?
C100 C101 1.56(3) . ?
C101 H10E 0.9700 . ?
C101 H10F 0.9700 . ?
C101 C102 1.53(3) . ?
C102 H10G 0.9700 . ?
C102 H10H 0.9700 . ?
C103 H103 0.9800 . ?
C103 C104 1.43(3) . ?
C103 C108 1.46(3) . ?
C104 H10I 0.9700 . ?
C104 H10J 0.9700 . ?
C104 C105 1.53(3) . ?
C105 H10K 0.9700 . ?
C105 H10L 0.9700 . ?
C105 C106 1.46(4) . ?
C106 H10M 0.9700 . ?
C106 H10N 0.9700 . ?
C106 C107 1.59(5) . ?
C107 H10O 0.9700 . ?
C107 H10P 0.9700 . ?
C107 C108 1.53(3) . ?
C108 H10Q 0.9700 . ?
C108 H10R 0.9700 . ?
C109 H10S 0.9600 . ?
C109 H10T 0.9600 . ?
C109 H10U 0.9600 . ?
C110 H11C 0.9600 . ?
C110 H11D 0.9600 . ?
C110 H11E 0.9600 . ?
C111 H111 0.9300 . ?
C112 H112 0.9300 . ?
C113 H11F 0.9600 . ?
C113 H11G 0.9600 . ?
C113 H11H 0.9600 . ?
C114 H11I 0.9600 . ?
C114 H11J 0.9600 . ?
C114 H11K 0.9600 . ?
C118 H118 0.9300 . ?
C119 H11L 0.9600 . ?
C119 H11M 0.9600 . ?
C119 H11N 0.9600 . ?
C120 H12C 0.9600 . ?
C120 H12D 0.9600 . ?
C120 H12E 0.9600 . ?
O29 H29 0.8200 . ?
O29 C123 1.42(4) . ?
C121 H12F 0.9600 . ?
C121 H12G 0.9600 . ?
C121 H12H 0.9600 . ?
C121 C122 1.60(6) . ?
C122 H12I 0.9700 . ?
C122 H12J 0.9700 . ?
C122 C123 1.39(4) . ?
C123 H12K 0.9700 . ?
C123 H12L 0.9700 . ?
O30 H30 0.8200 . ?
O30 C126 1.42(3) . ?
C124 H12M 0.9600 . ?
C124 H12N 0.9600 . ?
C124 H12O 0.9600 . ?
C124 C125 1.57(3) . ?
C125 H12P 0.9700 . ?
C125 H12Q 0.9700 . ?
C125 C126 1.46(3) . ?
C126 H12R 0.9700 . ?
C126 H12S 0.9700 . ?
O32 C117 1.249(10) . ?
N2 C115 1.541(10) . ?
N2 C116 1.548(10) . ?
N2 C117 1.537(10) . ?
C115 H11O 0.9600 . ?
C115 H11P 0.9600 . ?
C115 H11Q 0.9600 . ?
C116 H11R 0.9600 . ?
C116 H11S 0.9600 . ?
C116 H11T 0.9600 . ?
C117 H117 0.9300 . ?

loop_
_geom_angle_atom_site_label_1
_geom_angle_atom_site_label_2
_geom_angle_atom_site_label_3
_geom_angle
_geom_angle_site_symmetry_1
_geom_angle_site_symmetry_3
_geom_angle_publ_flag
Ag1A Ag1 Ag14 122.1(10) . 3_666 ?
Ag1A Ag1 S10 51.9(9) . . ?
Ag1A Ag1 S11 150.3(9) . . ?
Ag1A Ag1 O12 81.0(11) . . ?
Ag1A Ag1 O46 66.0(10) . . ?
S10 Ag1 Ag14 109.39(12) . 3_666 ?
S10 Ag1 S11 154.71(16) . . ?
S10 Ag1 O12 91.9(3) . . ?
S11 Ag1 Ag14 53.00(10) . 3_666 ?
O12 Ag1 Ag14 155.1(3) . 3_666 ?
O12 Ag1 S11 102.6(3) . . ?
O46 Ag1 Ag14 97.6(2) . 3_666 ?
O46 Ag1 S10 117.7(3) . . ?
O46 Ag1 S11 85.0(2) . . ?
O46 Ag1 O12 83.0(4) . . ?
Ag1 Ag1A Ag2 162.9(12) . . ?
Ag1 Ag1A Mo1 102.0(11) . . ?
Ag1 Ag1A S10 106.8(12) . . ?
Ag1 Ag1A O12 77.3(11) . . ?
Ag1 Ag1A O46 91.5(11) . . ?
Ag2 Ag1A Mo1 94.8(5) . . ?
S10 Ag1A Ag2 58.1(4) . . ?
S10 Ag1A Mo1 133.4(7) . . ?
S10 Ag1A O12 102.6(7) . . ?
S10 Ag1A O46 160.8(10) . . ?
O12 Ag1A Ag2 97.3(7) . . ?
O12 Ag1A Mo1 119.2(7) . . ?
O46 Ag1A Ag2 104.5(7) . . ?
O46 Ag1A Mo1 32.7(3) . . ?
O46 Ag1A O12 86.8(7) . . ?
Ag1A Ag2 Ag3 88.0(3) . . ?
Ag1A Ag2 Ag40 88.0(3) . . ?
Ag3 Ag2 Ag40 151.63(6) . . ?
S8 Ag2 Ag1A 141.1(4) . . ?
S8 Ag2 Ag3 128.54(11) . . ?
S8 Ag2 Ag40 53.79(10) . . ?
S8 Ag2 O37 89.8(2) . . ?
S10 Ag2 Ag1A 46.2(3) . . ?
S10 Ag2 Ag3 50.09(11) . . ?
S10 Ag2 Ag40 134.07(12) . . ?
S10 Ag2 S8 168.70(15) . . ?
S10 Ag2 O37 101.4(3) . . ?
O37 Ag2 Ag1A 66.0(4) . . ?
O37 Ag2 Ag3 103.4(2) . . ?
O37 Ag2 Ag40 49.8(2) . . ?
Ag2 Ag3 Ag31 83.56(5) . . ?
Ag4 Ag3 Ag2 92.96(5) . . ?
Ag4 Ag3 Ag31 87.60(5) . . ?
S10 Ag3 Ag2 49.14(12) . . ?
S10 Ag3 Ag4 83.79(12) . . ?
S10 Ag3 Ag31 131.08(13) . . ?
S10 Ag3 S14 136.19(16) . . ?
S10 Ag3 O34 112.7(3) . . ?
S14 Ag3 Ag2 115.88(11) . . ?
S14 Ag3 Ag4 53.72(10) . . ?
S14 Ag3 Ag31 47.99(10) . . ?
O34 Ag3 Ag2 142.9(3) . . ?
O34 Ag3 Ag4 119.3(3) . . ?
O34 Ag3 Ag31 113.4(3) . . ?
O34 Ag3 S14 98.8(3) . . ?
Ag3 Ag4 Ag5 136.51(6) . . ?
Ag3 Ag4 Ag6 133.11(6) . . ?
Ag3 Ag4 Ag39 156.51(6) . 3_666 ?
Ag5 Ag4 Ag6 72.96(5) . . ?
Ag5 Ag4 Ag39 66.01(4) . 3_666 ?
Ag6 Ag4 Ag39 49.53(3) . 3_666 ?
S14 Ag4 Ag3 52.69(10) . . ?
S14 Ag4 Ag5 109.10(11) . . ?
S14 Ag4 Ag6 86.69(10) . . ?
S14 Ag4 Ag39 136.09(11) . 3_666 ?
S22 Ag4 Ag3 111.36(12) . . ?
S22 Ag4 Ag5 50.15(11) . . ?
S22 Ag4 Ag6 114.56(12) . . ?
S22 Ag4 Ag39 76.82(11) . 3_666 ?
S22 Ag4 S14 135.88(15) . . ?
O35 Ag4 Ag3 95.3(2) . . ?
O35 Ag4 Ag5 121.0(3) . . ?
O35 Ag4 Ag6 48.4(2) . . ?
O35 Ag4 Ag39 70.6(2) . 3_666 ?
O35 Ag4 S14 77.5(2) . . ?
O35 Ag4 S22 145.7(3) . . ?
Ag37 Ag5 Ag4 100.26(6) 3_666 . ?
S22 Ag5 Ag4 50.03(11) . . ?
S22 Ag5 Ag37 120.84(12) . 3_666 ?
S22 Ag5 S25 112.43(15) . 3_666 ?
S25 Ag5 Ag4 158.90(11) 3_666 . ?
S25 Ag5 Ag37 99.56(11) 3_666 3_666 ?
O25 Ag5 Ag4 114.3(3) . . ?
O25 Ag5 Ag37 55.1(3) . 3_666 ?
O25 Ag5 S22 164.3(3) . . ?
O25 Ag5 S25 83.2(3) . 3_666 ?
Ag4 Ag6 Ag8 77.60(4) . . ?
Ag7 Ag6 Ag4 145.99(5) . . ?
Ag7 Ag6 Ag8 135.27(5) . . ?
Ag7 Ag6 Ag37 56.25(4) . 3_666 ?
Ag7 Ag6 Ag38 59.66(4) . . ?
Ag7 Ag6 Ag39 81.22(4) . 3_666 ?
Ag37 Ag6 Ag4 95.36(5) 3_666 . ?
Ag37 Ag6 Ag8 136.23(5) 3_666 . ?
Ag38 Ag6 Ag4 109.02(5) . . ?
Ag38 Ag6 Ag8 130.93(5) . . ?
Ag38 Ag6 Ag37 92.44(4) . 3_666 ?
Ag39 Ag6 Ag4 66.42(4) 3_666 . ?
Ag39 Ag6 Ag8 143.51(5) 3_666 . ?
Ag39 Ag6 Ag37 56.70(4) 3_666 3_666 ?
Ag39 Ag6 Ag38 60.76(4) 3_666 . ?
O28 Ag6 Ag4 100.6(3) . . ?
O28 Ag6 Ag7 99.4(3) . . ?
O28 Ag6 Ag8 47.7(3) . . ?
O28 Ag6 Ag37 93.0(3) . 3_666 ?
O28 Ag6 Ag38 149.2(3) . . ?
O28 Ag6 Ag39 143.5(3) . 3_666 ?
O35 Ag6 Ag4 46.0(3) . . ?
O35 Ag6 Ag7 140.5(2) . . ?
O35 Ag6 Ag8 69.8(2) . . ?
O35 Ag6 Ag37 133.2(2) . 3_666 ?
O35 Ag6 Ag38 80.8(2) . . ?
O35 Ag6 Ag39 80.6(2) . 3_666 ?
O35 Ag6 O28 115.9(3) . . ?
O53 Ag6 Ag4 114.3(2) . . ?
O53 Ag6 Ag7 98.3(2) . . ?
O53 Ag6 Ag8 47.6(2) . . ?
O53 Ag6 Ag37 147.8(2) . 3_666 ?
O53 Ag6 Ag38 89.5(2) . . ?
O53 Ag6 Ag39 146.1(2) . 3_666 ?
O53 Ag6 O28 70.4(4) . . ?
O53 Ag6 O35 78.7(3) . . ?
Ag6 Ag7 Ag38 103.61(5) . 3_666 ?
Ag6 Ag7 Ag38 63.23(4) . . ?
Ag6 Ag7 Ag39 126.36(5) . . ?
Ag37 Ag7 Ag6 65.47(4) 3_666 . ?
Ag37 Ag7 Ag38 100.30(5) 3_666 . ?
Ag37 Ag7 Ag38 62.64(4) 3_666 3_666 ?
Ag37 Ag7 Ag39 122.23(5) 3_666 . ?
Ag38 Ag7 Ag38 75.58(4) . 3_666 ?
Ag38 Ag7 Ag39 59.65(4) 3_666 . ?
Ag38 Ag7 Ag39 63.23(4) . . ?
O47 Ag7 Ag6 142.8(2) 3_666 . ?
O47 Ag7 Ag37 98.2(3) 3_666 3_666 ?
O47 Ag7 Ag38 153.5(3) 3_666 . ?
O47 Ag7 Ag38 96.6(2) 3_666 3_666 ?
O47 Ag7 Ag39 90.8(2) 3_666 . ?
O47 Ag7 O52 83.9(4) 3_666 . ?
O52 Ag7 Ag6 86.1(3) . . ?
O52 Ag7 Ag37 135.3(3) . 3_666 ?
O52 Ag7 Ag38 161.9(3) . 3_666 ?
O52 Ag7 Ag38 95.9(3) . . ?
O52 Ag7 Ag39 102.3(3) . . ?
Ag6 Ag8 Ag11 73.08(4) . . ?
Ag30 Ag8 Ag6 132.38(5) . . ?
Ag30 Ag8 Ag11 92.64(4) . . ?
Ag31 Ag8 Ag6 112.52(5) . . ?
Ag31 Ag8 Ag11 148.90(5) . . ?
Ag31 Ag8 Ag30 60.33(4) . . ?
S14 Ag8 Ag6 87.01(10) . . ?
S14 Ag8 Ag11 155.54(11) . . ?
S14 Ag8 Ag30 111.47(11) . . ?
S14 Ag8 Ag31 52.43(11) . . ?
S14 Ag8 S17 151.04(13) . . ?
S17 Ag8 Ag6 121.83(9) . . ?
S17 Ag8 Ag11 50.01(9) . . ?
S17 Ag8 Ag30 52.42(9) . . ?
S17 Ag8 Ag31 111.13(10) . . ?
O28 Ag8 Ag6 48.6(2) . . ?
O28 Ag8 Ag11 50.0(3) . . ?
O28 Ag8 Ag30 142.5(3) . . ?
O28 Ag8 Ag31 155.6(3) . . ?
O28 Ag8 S14 106.0(3) . . ?
O28 Ag8 S17 93.2(3) . . ?
O53 Ag8 Ag6 45.6(2) . . ?
O53 Ag8 Ag11 50.9(2) . . ?
O53 Ag8 Ag30 90.0(2) . . ?
O53 Ag8 Ag31 109.8(2) . . ?
O53 Ag8 S14 122.2(2) . . ?
O53 Ag8 S17 84.4(2) . . ?
O53 Ag8 O28 69.7(4) . . ?
Ag22 Ag9 Ag24 59.47(5) 3_666 3_666 ?
Ag22 Ag9 Ag25 150.75(6) 3_666 3_666 ?
Ag24 Ag9 Ag25 92.65(5) 3_666 3_666 ?
S12 Ag9 Ag22 98.32(10) 3_666 3_666 ?
S12 Ag9 Ag24 49.14(10) 3_666 3_666 ?
S12 Ag9 Ag25 53.18(10) 3_666 3_666 ?
S23 Ag9 Ag22 51.38(11) . 3_666 ?
S23 Ag9 Ag24 110.48(11) . 3_666 ?
S23 Ag9 Ag25 156.70(11) . 3_666 ?
S23 Ag9 S12 143.01(15) . 3_666 ?
O27 Ag9 Ag22 155.0(3) . 3_666 ?
O27 Ag9 Ag24 143.4(3) . 3_666 ?
O27 Ag9 Ag25 50.9(3) . 3_666 ?
O27 Ag9 S12 97.6(3) . 3_666 ?
O27 Ag9 S23 105.8(3) . . ?
Ag18 Ag10 Ag37 110.10(5) 3_666 3_666 ?
Ag20 Ag10 Ag18 58.55(4) 3_666 3_666 ?
Ag20 Ag10 Ag37 128.74(5) 3_666 3_666 ?
S23 Ag10 Ag18 111.17(11) . 3_666 ?
S23 Ag10 Ag20 53.73(10) . 3_666 ?
S23 Ag10 Ag37 119.81(11) . 3_666 ?
S23 Ag10 S25 148.03(15) . 3_666 ?
S23 Ag10 O42 82.3(2) . 3_666 ?
S25 Ag10 Ag18 51.48(10) 3_666 3_666 ?
S25 Ag10 Ag20 107.60(11) 3_666 3_666 ?
S25 Ag10 Ag37 92.15(11) 3_666 3_666 ?
S25 Ag10 O42 126.9(2) 3_666 3_666 ?
O25 Ag10 Ag18 132.0(3) . 3_666 ?
O25 Ag10 Ag20 167.7(3) . 3_666 ?
O25 Ag10 Ag37 46.0(3) . 3_666 ?
O25 Ag10 S23 116.8(3) . . ?
O25 Ag10 S25 84.4(3) . 3_666 ?
O25 Ag10 O42 80.3(4) . 3_666 ?
O42 Ag10 Ag18 109.5(2) 3_666 3_666 ?
O42 Ag10 Ag20 90.2(2) 3_666 3_666 ?
O42 Ag10 Ag37 43.3(2) 3_666 3_666 ?
Ag12 Ag11 Ag8 135.70(5) . . ?
Ag12 Ag11 Ag32 53.21(4) . . ?
Ag32 Ag11 Ag8 89.16(4) . . ?
S13 Ag11 Ag8 175.63(10) 3_666 . ?
S13 Ag11 Ag12 48.60(9) 3_666 . ?
S13 Ag11 Ag32 94.20(9) 3_666 . ?
S13 Ag11 S17 132.18(12) 3_666 . ?
S13 Ag11 O28 129.2(3) 3_666 . ?
S17 Ag11 Ag8 49.29(9) . . ?
S17 Ag11 Ag12 100.85(10) . . ?
S17 Ag11 Ag32 47.74(9) . . ?
O28 Ag11 Ag8 47.0(3) . . ?
O28 Ag11 Ag12 164.5(2) . . ?
O28 Ag11 Ag32 135.6(3) . . ?
O28 Ag11 S17 90.0(3) . . ?
Ag13 Ag12 Ag11 93.78(5) . . ?
Ag32 Ag12 Ag11 64.31(4) . . ?
Ag32 Ag12 Ag13 156.49(6) . . ?
S13 Ag12 Ag11 49.73(9) 3_666 . ?
S13 Ag12 Ag13 51.79(9) 3_666 . ?
S13 Ag12 Ag32 104.90(10) 3_666 . ?
S13 Ag12 S19 158.78(14) 3_666 . ?
S19 Ag12 Ag11 111.75(10) . . ?
S19 Ag12 Ag13 149.24(10) . . ?
S19 Ag12 Ag32 53.91(9) . . ?
Ag25 Ag13 Ag12 92.06(5) 3_666 . ?
Ag26 Ag13 Ag12 155.27(6) 3_666 . ?
Ag26 Ag13 Ag25 63.25(5) 3_666 3_666 ?
S11 Ag13 Ag12 140.22(11) 3_666 . ?
S11 Ag13 Ag25 100.36(11) 3_666 3_666 ?
S11 Ag13 Ag26 53.25(11) 3_666 3_666 ?
S13 Ag13 Ag12 48.87(9) 3_666 . ?
S13 Ag13 Ag25 51.08(9) 3_666 3_666 ?
S13 Ag13 Ag26 108.47(10) 3_666 3_666 ?
S13 Ag13 S11 150.32(14) 3_666 3_666 ?
O33 Ag13 Ag12 113.5(4) . . ?
O33 Ag13 Ag25 108.9(5) . 3_666 ?
O33 Ag13 Ag26 76.2(4) . 3_666 ?
O33 Ag13 S11 98.0(5) . 3_666 ?
O33 Ag13 S13 99.3(5) . 3_666 ?
O33 Ag13 O57 155.6(5) . . ?
O57 Ag13 Ag12 53.2(2) . . ?
O57 Ag13 Ag25 92.9(2) . 3_666 ?
O57 Ag13 Ag26 125.0(2) . 3_666 ?
O57 Ag13 S11 88.3(2) . 3_666 ?
O57 Ag13 S13 85.8(2) . 3_666 ?
Ag1 Ag14 Ag15 128.94(6) 3_666 . ?
S11 Ag14 Ag1 58.06(11) 3_666 3_666 ?
S11 Ag14 Ag15 74.07(11) 3_666 . ?
S22 Ag14 Ag1 105.16(12) 3_666 3_666 ?
S22 Ag14 Ag15 114.55(12) 3_666 . ?
S22 Ag14 S11 157.58(15) 3_666 3_666 ?
O50 Ag14 Ag1 130.6(3) . 3_666 ?
O50 Ag14 Ag15 78.7(2) . . ?
O50 Ag14 S11 108.8(3) . 3_666 ?
O50 Ag14 S22 93.4(3) . 3_666 ?
Ag17 Ag15 Ag14 115.18(5) . . ?
S21 Ag15 Ag14 82.10(12) . . ?
S21 Ag15 Ag17 51.95(12) . . ?
S21 Ag15 O23 127.7(6) . . ?
O23 Ag15 Ag14 117.5(4) . . ?
O23 Ag15 Ag17 126.4(5) . . ?
O57 Ag15 Ag14 83.7(2) . . ?
O57 Ag15 Ag17 107.9(3) . . ?
O57 Ag15 S21 145.1(3) . . ?
O57 Ag15 O23 87.1(6) . . ?
Ag17 Ag16 Ag18 86.78(5) . . ?
S21 Ag16 Ag17 53.40(11) . . ?
S21 Ag16 Ag18 140.14(12) . . ?
S25 Ag16 Ag17 131.90(12) . . ?
S25 Ag16 Ag18 47.59(11) . . ?
S25 Ag16 S21 167.53(18) . . ?
Ag16 Ag17 Ag15 92.48(6) . . ?
Ag16 Ag17 Ag33 137.98(7) . . ?
Ag33 Ag17 Ag15 78.82(5) . . ?
S4 Ag17 Ag15 131.86(11) . . ?
S4 Ag17 Ag16 130.71(11) . . ?
S4 Ag17 Ag33 55.48(10) . . ?
S21 Ag17 Ag15 50.81(11) . . ?
S21 Ag17 Ag16 53.02(11) . . ?
S21 Ag17 Ag33 129.34(12) . . ?
S21 Ag17 S4 170.55(16) . . ?
Ag10 Ag18 Ag16 94.75(5) 3_666 . ?
Ag10 Ag18 Ag19 152.84(6) 3_666 . ?
Ag19 Ag18 Ag16 101.51(5) . . ?
Ag20 Ag18 Ag10 60.24(4) . 3_666 ?
Ag20 Ag18 Ag16 154.78(6) . . ?
Ag20 Ag18 Ag19 100.64(5) . . ?
S24 Ag18 Ag10 113.88(11) . 3_666 ?
S24 Ag18 Ag16 151.30(11) . . ?
S24 Ag18 Ag19 51.47(10) . . ?
S24 Ag18 Ag20 53.65(10) . . ?
S25 Ag18 Ag10 53.11(11) . 3_666 ?
S25 Ag18 Ag16 47.06(11) . . ?
S25 Ag18 Ag19 148.38(12) . . ?
S25 Ag18 Ag20 110.77(12) . . ?
S25 Ag18 S24 157.53(15) . . ?
O55 Ag18 Ag10 102.8(3) . 3_666 ?
O55 Ag18 Ag16 72.9(2) . . ?
O55 Ag18 Ag19 62.4(2) . . ?
O55 Ag18 Ag20 107.4(3) . . ?
O55 Ag18 S24 97.5(3) . . ?
O55 Ag18 S25 103.2(3) . . ?
Ag18 Ag19 Ag35 113.83(6) . . ?
S4 Ag19 Ag18 106.73(11) . . ?
S4 Ag19 Ag35 48.58(11) . . ?
S4 Ag19 S24 150.44(15) . . ?
S4 Ag19 O19 96.0(4) . . ?
S24 Ag19 Ag18 50.19(10) . . ?
S24 Ag19 Ag35 117.82(11) . . ?
S24 Ag19 O19 102.1(4) . . ?
O17 Ag19 Ag18 144.2(4) . . ?
O17 Ag19 Ag35 58.3(4) . . ?
O17 Ag19 S4 92.6(3) . . ?
O17 Ag19 S24 99.7(4) . . ?
O17 Ag19 O19 116.7(6) . . ?
O19 Ag19 Ag18 91.5(3) . . ?
O19 Ag19 Ag35 140.1(3) . . ?
Ag10 Ag20 Ag21 146.59(6) 3_666 . ?
Ag10 Ag20 Ag22 97.26(5) 3_666 . ?
Ag18 Ag20 Ag10 61.21(4) . 3_666 ?
Ag18 Ag20 Ag21 94.62(5) . . ?
Ag18 Ag20 Ag22 157.03(6) . . ?
Ag22 Ag20 Ag21 101.20(5) . . ?
S23 Ag20 Ag10 52.76(10) 3_666 3_666 ?
S23 Ag20 Ag18 112.83(11) 3_666 . ?
S23 Ag20 Ag21 149.74(11) 3_666 . ?
S23 Ag20 Ag22 48.87(10) 3_666 . ?
S24 Ag20 Ag10 114.74(11) . 3_666 ?
S24 Ag20 Ag18 53.55(11) . . ?
S24 Ag20 Ag21 47.68(10) . . ?
S24 Ag20 Ag22 147.26(12) . . ?
S24 Ag20 S23 162.41(15) . 3_666 ?
O43 Ag20 Ag10 84.0(2) . 3_666 ?
O43 Ag20 Ag18 103.3(2) . . ?
O43 Ag20 Ag21 79.4(2) . . ?
O43 Ag20 Ag22 64.0(2) . . ?
O43 Ag20 S23 82.0(2) . 3_666 ?
O43 Ag20 S24 110.7(2) . . ?
Ag23 Ag21 Ag20 70.69(4) . . ?
S2 Ag21 Ag20 121.37(11) . . ?
S2 Ag21 Ag23 52.39(10) . . ?
S2 Ag21 S24 151.97(15) . . ?
S2 Ag21 O15 108.4(4) . . ?
S2 Ag21 O16 99.3(4) . . ?
S24 Ag21 Ag20 47.63(10) . . ?
S24 Ag21 Ag23 115.95(11) . . ?
S24 Ag21 O15 96.7(4) . . ?
S24 Ag21 O16 93.9(4) . . ?
O15 Ag21 Ag20 84.3(3) . . ?
O15 Ag21 Ag23 92.2(4) . . ?
O15 Ag21 O16 87.8(4) . . ?
O16 Ag21 Ag20 139.0(4) . . ?
O16 Ag21 Ag23 150.0(4) . . ?
Ag9 Ag22 Ag20 88.91(5) 3_666 . ?
Ag24 Ag22 Ag9 60.54(5) . 3_666 ?
Ag24 Ag22 Ag20 129.73(6) . . ?
S7 Ag22 Ag9 104.36(11) . 3_666 ?
S7 Ag22 Ag20 112.57(11) . . ?
S7 Ag22 Ag24 50.08(11) . . ?
S7 Ag22 S23 142.04(14) . 3_666 ?
S23 Ag22 Ag9 50.99(10) 3_666 3_666 ?
S23 Ag22 Ag20 49.05(10) 3_666 . ?
S23 Ag22 Ag24 111.15(11) 3_666 . ?
O31 Ag22 Ag9 110.5(3) . 3_666 ?
O31 Ag22 Ag20 118.2(4) . . ?
O31 Ag22 Ag24 110.0(4) . . ?
O31 Ag22 S7 117.4(4) . . ?
O31 Ag22 S23 99.6(4) . 3_666 ?
Ag21 Ag23 Ag40 158.69(6) . . ?
Ag36 Ag23 Ag21 102.18(5) . . ?
Ag36 Ag23 Ag40 61.19(4) . . ?
S2 Ag23 Ag21 52.47(11) . . ?
S2 Ag23 Ag36 54.73(11) . . ?
S2 Ag23 Ag40 115.32(11) . . ?
S2 Ag23 S7 145.14(15) . . ?
S7 Ag23 Ag21 146.51(12) . . ?
S7 Ag23 Ag36 109.31(12) . . ?
S7 Ag23 Ag40 54.21(11) . . ?
O43 Ag23 Ag21 87.6(2) . . ?
O43 Ag23 Ag36 110.3(2) . . ?
O43 Ag23 Ag40 86.4(2) . . ?
O43 Ag23 S2 122.1(3) . . ?
O43 Ag23 S7 91.9(3) . . ?
Ag9 Ag24 Ag40 111.27(5) 3_666 . ?
Ag22 Ag24 Ag9 59.99(5) . 3_666 ?
Ag22 Ag24 Ag40 93.70(5) . . ?
S7 Ag24 Ag9 104.37(13) . 3_666 ?
S7 Ag24 Ag22 50.66(12) . . ?
S7 Ag24 Ag40 53.81(10) . . ?
S12 Ag24 Ag9 51.69(11) . 3_666 ?
S12 Ag24 Ag22 100.82(12) . . ?
S12 Ag24 Ag40 142.66(11) . . ?
S12 Ag24 S7 151.47(17) . . ?
Ag13 Ag25 Ag9 144.84(5) 3_666 3_666 ?
Ag13 Ag25 Ag26 54.44(4) 3_666 . ?
Ag26 Ag25 Ag9 92.27(5) . 3_666 ?
S12 Ag25 Ag9 50.17(10) . 3_666 ?
S12 Ag25 Ag13 95.11(10) . 3_666 ?
S12 Ag25 Ag26 49.31(10) . . ?
S13 Ag25 Ag9 140.72(10) . 3_666 ?
S13 Ag25 Ag13 53.25(9) . 3_666 ?
S13 Ag25 Ag26 102.40(10) . . ?
S13 Ag25 S12 116.86(13) . . ?
S13 Ag25 O27 106.0(3) . 3_666 ?
O27 Ag25 Ag9 48.7(3) 3_666 3_666 ?
O27 Ag25 Ag13 159.1(2) 3_666 3_666 ?
O27 Ag25 Ag26 140.5(3) 3_666 . ?
O27 Ag25 S12 92.9(3) 3_666 . ?
O47 Ag25 Ag9 70.1(2) . 3_666 ?
O47 Ag25 Ag13 109.1(3) . 3_666 ?
O47 Ag25 Ag26 79.2(2) . . ?
O47 Ag25 S12 88.7(3) . . ?
O47 Ag25 S13 148.1(3) . . ?
O47 Ag25 O27 90.4(4) . 3_666 ?
Ag13 Ag26 Ag25 62.30(5) 3_666 . ?
S11 Ag26 Ag13 58.94(11) . 3_666 ?
S11 Ag26 Ag25 103.67(11) . . ?
S12 Ag26 Ag13 106.29(11) . 3_666 ?
S12 Ag26 Ag25 54.75(10) . . ?
S12 Ag26 S11 158.28(15) . . ?
S12 Ag26 O46 89.1(3) . . ?
O46 Ag26 Ag13 128.2(2) . 3_666 ?
O46 Ag26 Ag25 91.8(2) . . ?
O46 Ag26 S11 89.3(3) . . ?
S2 Ag27 Ag35 117.73(11) . . ?
S2 Ag27 O18 96.8(4) . . ?
S20 Ag27 Ag35 48.73(11) . . ?
S20 Ag27 S2 156.47(15) . . ?
S20 Ag27 O18 102.7(4) . . ?
O1 Ag27 Ag35 148.7(5) . . ?
O1 Ag27 S2 93.6(5) . . ?
O1 Ag27 S20 101.7(5) . . ?
O1 Ag27 O18 82.7(4) . . ?
O18 Ag27 Ag35 93.2(3) . . ?
Ag36 Ag28 Ag31 115.05(5) . . ?
S8 Ag28 Ag31 108.07(11) . . ?
S8 Ag28 Ag36 49.06(10) . . ?
S8 Ag28 S16 147.15(13) . . ?
S8 Ag28 O1A 115.8(7) . . ?
S8 Ag28 O7 111.7(3) . . ?
S16 Ag28 Ag31 48.03(10) . . ?
S16 Ag28 Ag36 114.30(11) . . ?
S16 Ag28 O1A 91.1(7) . . ?
O1A Ag28 Ag31 136.1(7) . . ?
O1A Ag28 Ag36 94.3(6) . . ?
O7 Ag28 Ag31 88.8(3) . . ?
O7 Ag28 Ag36 152.1(3) . . ?
O7 Ag28 S16 92.2(3) . . ?
O7 Ag28 O1A 75.6(7) . . ?
Ag30 Ag29 Ag34 73.62(4) . . ?
S16 Ag29 Ag30 50.05(10) . . ?
S16 Ag29 Ag34 123.67(11) . . ?
S16 Ag29 S20 172.29(15) . . ?
S16 Ag29 O40 103.1(3) . . ?
S20 Ag29 Ag30 122.25(11) . . ?
S20 Ag29 Ag34 48.64(11) . . ?
S20 Ag29 O40 77.5(3) . . ?
O40 Ag29 Ag30 99.0(2) . . ?
O40 Ag29 Ag34 83.1(2) . . ?
Ag8 Ag30 Ag29 134.00(5) . . ?
Ag8 Ag30 Ag31 59.61(4) . . ?
Ag31 Ag30 Ag29 90.84(5) . . ?
S16 Ag30 Ag8 111.91(10) . . ?
S16 Ag30 Ag29 48.61(10) . . ?
S16 Ag30 Ag31 52.46(10) . . ?
S16 Ag30 S17 163.33(14) . . ?
S16 Ag30 O60 106.5(2) . . ?
S17 Ag30 Ag8 54.93(9) . . ?
S17 Ag30 Ag29 147.32(10) . . ?
S17 Ag30 Ag31 112.86(10) . . ?
S17 Ag30 O60 83.8(2) . . ?
O60 Ag30 Ag8 84.9(2) . . ?
O60 Ag30 Ag29 68.2(2) . . ?
O60 Ag30 Ag31 104.4(2) . . ?
Ag3 Ag31 Ag28 98.54(5) . . ?
Ag8 Ag31 Ag3 102.90(5) . . ?
Ag8 Ag31 Ag28 147.97(6) . . ?
Ag8 Ag31 Ag30 60.06(4) . . ?
Ag30 Ag31 Ag3 162.52(6) . . ?
Ag30 Ag31 Ag28 98.57(5) . . ?
S14 Ag31 Ag3 50.41(11) . . ?
S14 Ag31 Ag8 53.38(11) . . ?
S14 Ag31 Ag28 146.67(11) . . ?
S14 Ag31 Ag30 112.12(11) . . ?
S14 Ag31 S16 163.76(14) . . ?
S14 Ag31 O36 102.8(3) . . ?
S16 Ag31 Ag3 144.26(11) . . ?
S16 Ag31 Ag8 112.84(10) . . ?
S16 Ag31 Ag28 49.55(9) . . ?
S16 Ag31 Ag30 52.94(10) . . ?
S16 Ag31 O36 87.5(3) . . ?
O36 Ag31 Ag3 86.2(2) . . ?
O36 Ag31 Ag8 100.3(2) . . ?
O36 Ag31 Ag28 57.5(2) . . ?
O36 Ag31 Ag30 100.1(2) . . ?
Ag12 Ag32 Ag11 62.48(4) . . ?
Ag12 Ag32 Ag34 98.44(5) . . ?
Ag34 Ag32 Ag11 120.78(4) . . ?
S17 Ag32 Ag11 51.19(9) . . ?
S17 Ag32 Ag12 113.53(10) . . ?
S17 Ag32 Ag34 116.88(10) . . ?
S17 Ag32 S19 153.50(12) . . ?
S17 Ag32 O5 106.2(3) . . ?
S19 Ag32 Ag11 109.77(9) . . ?
S19 Ag32 Ag12 53.53(9) . . ?
S19 Ag32 Ag34 52.45(9) . . ?
S19 Ag32 O5 97.3(3) . . ?
O5 Ag32 Ag11 150.4(3) . . ?
O5 Ag32 Ag12 132.7(3) . . ?
O5 Ag32 Ag34 85.0(3) . . ?
Ag17 Ag33 Ag34 153.63(6) . . ?
Ag17 Ag33 Ag35 97.17(5) . . ?
Ag35 Ag33 Ag34 57.51(4) . . ?
S4 Ag33 Ag17 50.90(10) . . ?
S4 Ag33 Ag34 103.02(11) . . ?
S4 Ag33 Ag35 51.67(10) . . ?
S19 Ag33 Ag17 145.57(10) . . ?
S19 Ag33 Ag34 51.32(9) . . ?
S19 Ag33 Ag35 105.87(10) . . ?
S19 Ag33 S4 130.61(13) . . ?
S19 Ag33 O58 73.6(2) . . ?
O58 Ag33 Ag17 121.2(2) . . ?
O58 Ag33 Ag34 78.9(2) . . ?
O58 Ag33 Ag35 111.4(2) . . ?
O58 Ag33 S4 150.7(2) . . ?
O59 Ag33 Ag17 57.2(2) . . ?
O59 Ag33 Ag34 132.7(2) . . ?
O59 Ag33 Ag35 107.3(2) . . ?
O59 Ag33 S4 94.9(2) . . ?
O59 Ag33 S19 134.2(2) . . ?
O59 Ag33 O58 65.5(3) . . ?
Ag32 Ag34 Ag29 108.65(5) . . ?
Ag32 Ag34 Ag33 90.82(4) . . ?
Ag33 Ag34 Ag29 134.56(5) . . ?
Ag35 Ag34 Ag29 87.30(5) . . ?
Ag35 Ag34 Ag32 147.37(5) . . ?
Ag35 Ag34 Ag33 59.30(4) . . ?
S19 Ag34 Ag29 159.34(10) . . ?
S19 Ag34 Ag32 51.20(9) . . ?
S19 Ag34 Ag33 51.90(8) . . ?
S19 Ag34 Ag35 108.13(10) . . ?
S20 Ag34 Ag29 47.24(11) . . ?
S20 Ag34 Ag32 154.51(12) . . ?
S20 Ag34 Ag33 112.15(11) . . ?
S20 Ag34 Ag35 52.90(11) . . ?
S20 Ag34 S19 153.40(15) . . ?
O60 Ag34 Ag29 66.2(2) . . ?
O60 Ag34 Ag32 64.8(2) . . ?
O60 Ag34 Ag33 87.8(2) . . ?
O60 Ag34 Ag35 98.6(2) . . ?
O60 Ag34 S19 97.2(2) . . ?
O60 Ag34 S20 103.7(2) . . ?
Ag27 Ag35 Ag19 99.76(6) . . ?
Ag33 Ag35 Ag19 98.99(5) . . ?
Ag33 Ag35 Ag27 156.91(6) . . ?
Ag34 Ag35 Ag19 160.51(7) . . ?
Ag34 Ag35 Ag27 99.48(6) . . ?
Ag34 Ag35 Ag33 63.19(4) . . ?
S4 Ag35 Ag19 49.54(10) . . ?
S4 Ag35 Ag27 147.34(11) . . ?
S4 Ag35 Ag33 55.01(10) . . ?
S4 Ag35 Ag34 111.00(11) . . ?
S20 Ag35 Ag19 142.21(12) . . ?
S20 Ag35 Ag27 48.78(11) . . ?
S20 Ag35 Ag33 117.26(12) . . ?
S20 Ag35 Ag34 54.14(11) . . ?
S20 Ag35 S4 149.14(14) . . ?
Ag23 Ag36 Ag28 163.11(6) . . ?
Ag23 Ag36 Ag40 62.48(4) . . ?
Ag40 Ag36 Ag28 100.71(5) . . ?
S2 Ag36 Ag23 53.08(10) . . ?
S2 Ag36 Ag28 143.03(11) . . ?
S2 Ag36 Ag40 114.96(11) . . ?
S8 Ag36 Ag23 114.68(10) . . ?
S8 Ag36 Ag28 49.08(9) . . ?
S8 Ag36 Ag40 55.84(9) . . ?
S8 Ag36 S2 151.71(14) . . ?
Ag5 Ag37 Ag6 81.42(5) 3_666 3_666 ?
Ag5 Ag37 Ag10 69.29(5) 3_666 3_666 ?
Ag5 Ag37 Ag38 134.80(5) 3_666 . ?
Ag6 Ag37 Ag10 129.01(5) 3_666 3_666 ?
Ag7 Ag37 Ag5 139.57(6) 3_666 3_666 ?
Ag7 Ag37 Ag6 58.29(4) 3_666 3_666 ?
Ag7 Ag37 Ag10 133.01(5) 3_666 3_666 ?
Ag7 Ag37 Ag38 61.89(4) 3_666 . ?
Ag7 Ag37 Ag39 83.37(5) 3_666 . ?
Ag38 Ag37 Ag6 98.51(5) . 3_666 ?
Ag38 Ag37 Ag10 131.81(5) . 3_666 ?
Ag39 Ag37 Ag5 77.77(5) . 3_666 ?
Ag39 Ag37 Ag6 58.52(4) . 3_666 ?
Ag39 Ag37 Ag10 143.06(6) . 3_666 ?
Ag39 Ag37 Ag38 64.81(4) . . ?
O25 Ag37 Ag5 49.7(3) 3_666 3_666 ?
O25 Ag37 Ag6 82.4(3) 3_666 3_666 ?
O25 Ag37 Ag7 115.4(3) 3_666 3_666 ?
O25 Ag37 Ag10 46.8(3) 3_666 3_666 ?
O25 Ag37 Ag38 175.4(3) 3_666 . ?
O25 Ag37 Ag39 119.1(3) 3_666 . ?
O42 Ag37 Ag5 117.4(3) . 3_666 ?
O42 Ag37 Ag6 140.5(2) . 3_666 ?
O42 Ag37 Ag7 94.7(3) . 3_666 ?
O42 Ag37 Ag10 48.4(2) . 3_666 ?
O42 Ag37 Ag38 91.3(2) . . ?
O42 Ag37 Ag39 153.9(2) . . ?
O42 Ag37 O25 85.3(3) . 3_666 ?
O42 Ag37 O48 86.0(3) . . ?
O48 Ag37 Ag5 65.6(2) . 3_666 ?
O48 Ag37 Ag6 133.0(2) . 3_666 ?
O48 Ag37 Ag7 145.9(2) . 3_666 ?
O48 Ag37 Ag10 70.1(2) . 3_666 ?
O48 Ag37 Ag38 84.0(2) . . ?
O48 Ag37 Ag39 81.5(2) . . ?
O48 Ag37 O25 98.7(4) . 3_666 ?
Ag6 Ag38 Ag39 116.94(5) . . ?
Ag7 Ag38 Ag6 117.53(5) 3_666 . ?
Ag7 Ag38 Ag6 57.11(4) . . ?
Ag7 Ag38 Ag7 104.42(4) . 3_666 ?
Ag7 Ag38 Ag37 55.47(4) 3_666 . ?
Ag7 Ag38 Ag37 114.41(5) . . ?
Ag7 Ag38 Ag39 59.90(4) . . ?
Ag7 Ag38 Ag39 75.17(4) 3_666 . ?
Ag7 Ag38 Ag39 78.02(4) . 3_666 ?
Ag7 Ag38 Ag39 60.90(4) 3_666 3_666 ?
Ag37 Ag38 Ag6 168.98(5) . . ?
Ag37 Ag38 Ag39 54.70(4) . . ?
Ag39 Ag38 Ag6 57.03(4) 3_666 . ?
Ag39 Ag38 Ag37 116.31(4) 3_666 . ?
Ag39 Ag38 Ag39 107.34(4) 3_666 . ?
O38 Ag38 Ag6 98.6(2) . . ?
O38 Ag38 Ag7 83.2(2) . 3_666 ?
O38 Ag38 Ag7 155.5(2) . . ?
O38 Ag38 Ag37 89.2(2) . . ?
O38 Ag38 Ag39 143.9(2) . . ?
O38 Ag38 Ag39 85.9(2) . 3_666 ?
O51 Ag38 Ag6 88.6(2) . . ?
O51 Ag38 Ag7 153.0(2) . 3_666 ?
O51 Ag38 Ag7 83.6(2) . . ?
O51 Ag38 Ag37 97.7(2) . . ?
O51 Ag38 Ag39 87.5(2) . . ?
O51 Ag38 Ag39 145.6(2) . 3_666 ?
O51 Ag38 O38 100.2(3) . . ?
Ag6 Ag39 Ag4 64.04(4) 3_666 3_666 ?
Ag6 Ag39 Ag7 121.23(5) 3_666 . ?
Ag6 Ag39 Ag38 62.21(4) 3_666 3_666 ?
Ag6 Ag39 Ag38 99.66(4) 3_666 . ?
Ag7 Ag39 Ag4 143.10(5) . 3_666 ?
Ag7 Ag39 Ag38 56.87(4) . . ?
Ag37 Ag39 Ag4 98.38(5) . 3_666 ?
Ag37 Ag39 Ag6 64.77(4) . 3_666 ?
Ag37 Ag39 Ag7 117.16(5) . . ?
Ag37 Ag39 Ag38 60.49(4) . . ?
Ag37 Ag39 Ag38 98.18(5) . 3_666 ?
Ag38 Ag39 Ag4 158.30(5) . 3_666 ?
Ag38 Ag39 Ag4 108.32(4) 3_666 3_666 ?
Ag38 Ag39 Ag7 59.45(4) 3_666 . ?
Ag38 Ag39 Ag38 72.66(4) 3_666 . ?
O45 Ag39 Ag4 59.0(3) 3_666 3_666 ?
O45 Ag39 Ag6 104.9(2) 3_666 3_666 ?
O45 Ag39 Ag7 86.0(3) 3_666 . ?
O45 Ag39 Ag37 156.8(3) 3_666 . ?
O45 Ag39 Ag38 94.3(2) 3_666 3_666 ?
O45 Ag39 Ag38 142.5(3) 3_666 . ?
O50 Ag39 Ag4 105.2(2) . 3_666 ?
O50 Ag39 Ag6 164.3(3) . 3_666 ?
O50 Ag39 Ag7 74.4(3) . . ?
O50 Ag39 Ag37 107.9(3) . . ?
O50 Ag39 Ag38 87.4(2) . . ?
O50 Ag39 Ag38 133.5(3) . 3_666 ?
O50 Ag39 O45 76.4(3) . 3_666 ?
Ag23 Ag40 Ag2 148.89(5) . . ?
Ag23 Ag40 Ag24 90.63(5) . . ?
Ag24 Ag40 Ag2 120.38(6) . . ?
Ag36 Ag40 Ag2 92.67(4) . . ?
Ag36 Ag40 Ag23 56.33(4) . . ?
Ag36 Ag40 Ag24 146.95(6) . . ?
S7 Ag40 Ag2 155.21(11) . . ?
S7 Ag40 Ag23 50.09(10) . . ?
S7 Ag40 Ag24 48.68(10) . . ?
S7 Ag40 Ag36 101.21(10) . . ?
S7 Ag40 S8 130.28(13) . . ?
S8 Ag40 Ag2 48.58(10) . . ?
S8 Ag40 Ag23 103.44(10) . . ?
S8 Ag40 Ag24 156.78(10) . . ?
S8 Ag40 Ag36 50.03(9) . . ?
O37 Ag40 Ag2 51.1(2) . . ?
O37 Ag40 Ag23 126.1(2) . . ?
O37 Ag40 Ag24 100.0(2) . . ?
O37 Ag40 Ag36 100.9(2) . . ?
O37 Ag40 S7 142.7(2) . . ?
O37 Ag40 S8 86.7(2) . . ?
O37 Mo1 Ag1A 61.9(4) . . ?
O37 Mo1 O44 76.6(4) . . ?
O38 Mo1 Ag1A 130.9(4) . . ?
O38 Mo1 O37 73.0(3) . . ?
O38 Mo1 O44 72.3(3) . . ?
O44 Mo1 Ag1A 112.2(4) . . ?
O45 Mo1 Ag1A 68.2(5) . . ?
O45 Mo1 O37 90.8(4) . . ?
O45 Mo1 O38 95.6(4) . . ?
O45 Mo1 O44 164.5(4) . . ?
O46 Mo1 Ag1A 43.7(5) . . ?
O46 Mo1 O37 84.0(4) . . ?
O46 Mo1 O38 149.7(4) . . ?
O46 Mo1 O44 83.5(4) . . ?
O46 Mo1 O45 104.4(5) . . ?
O46 Mo1 O47 103.3(4) . . ?
O47 Mo1 Ag1A 133.4(5) . . ?
O47 Mo1 O37 163.0(4) . . ?
O47 Mo1 O38 94.4(4) . . ?
O47 Mo1 O44 88.8(4) . . ?
O47 Mo1 O45 101.9(5) . . ?
O35 Mo2 O37 104.4(4) . . ?
O35 Mo2 O38 91.3(4) . . ?
O35 Mo2 O39 95.6(4) . . ?
O35 Mo2 O41 160.4(4) . . ?
O36 Mo2 O35 103.3(5) . . ?
O36 Mo2 O37 97.7(4) . . ?
O36 Mo2 O38 165.1(4) . . ?
O36 Mo2 O39 96.9(4) . . ?
O36 Mo2 O41 93.3(4) . . ?
O37 Mo2 O38 75.7(4) . . ?
O37 Mo2 O39 151.7(4) . . ?
O37 Mo2 O41 83.3(4) . . ?
O38 Mo2 O41 72.9(3) . . ?
O39 Mo2 O38 84.2(4) . . ?
O39 Mo2 O41 71.7(3) . . ?
O26 Mo3 O25 108.0(6) . . ?
O26 Mo3 O27 110.8(6) . . ?
O26 Mo3 O28 107.9(5) . . ?
O27 Mo3 O25 109.1(5) . . ?
O27 Mo3 O28 110.3(5) . . ?
O28 Mo3 O25 110.8(5) . . ?
O39 Mo4 O51 80.4(4) . . ?
O39 Mo4 O56 73.3(4) . . ?
O53 Mo4 O39 91.7(4) . . ?
O53 Mo4 O51 91.9(4) . . ?
O53 Mo4 O56 161.6(4) . . ?
O53 Mo4 O58 102.3(5) . . ?
O53 Mo4 O60 103.6(4) . . ?
O56 Mo4 O51 75.5(3) . . ?
O58 Mo4 O39 153.8(4) . . ?
O58 Mo4 O51 77.2(4) . . ?
O58 Mo4 O56 88.0(4) . . ?
O60 Mo4 O39 98.8(4) . . ?
O60 Mo4 O51 164.6(4) . . ?
O60 Mo4 O56 89.5(4) . . ?
O60 Mo4 O58 99.2(4) . . ?
O48 Mo5 O49 96.2(4) . . ?
O48 Mo5 O51 95.9(4) . . ?
O48 Mo5 O56 165.0(4) . . ?
O48 Mo5 O59 103.2(4) . . ?
O49 Mo5 O51 83.9(4) . . ?
O49 Mo5 O56 72.6(3) . . ?
O51 Mo5 O56 73.5(3) . . ?
O55 Mo5 O48 103.2(4) . . ?
O55 Mo5 O49 97.5(5) . . ?
O55 Mo5 O51 160.6(4) . . ?
O55 Mo5 O56 88.4(4) . . ?
O55 Mo5 O59 96.1(5) . . ?
O59 Mo5 O49 153.1(4) . . ?
O59 Mo5 O51 75.8(4) . . ?
O59 Mo5 O56 84.7(4) . . ?
O39 Mo6 O49 76.0(3) . . ?
O40 Mo6 O39 90.6(4) . . ?
O40 Mo6 O41 97.0(4) . . ?
O40 Mo6 O49 165.9(4) . . ?
O40 Mo6 O56 104.5(4) . . ?
O41 Mo6 O39 74.9(4) . . ?
O41 Mo6 O49 75.3(4) . . ?
O41 Mo6 O56 142.2(4) . . ?
O54 Mo6 O39 165.7(4) . . ?
O54 Mo6 O40 103.3(5) . . ?
O54 Mo6 O41 106.2(4) . . ?
O54 Mo6 O49 90.4(4) . . ?
O54 Mo6 O56 98.8(5) . . ?
O56 Mo6 O39 74.2(4) . . ?
O56 Mo6 O49 76.6(4) . . ?
O38 Mo7 O41 75.6(3) . . ?
O42 Mo7 O38 96.2(4) . . ?
O42 Mo7 O41 164.9(4) . . ?
O42 Mo7 O43 102.5(5) . . ?
O42 Mo7 O44 102.3(4) . . ?
O42 Mo7 O49 92.8(4) . . ?
O43 Mo7 O38 161.3(4) . . ?
O43 Mo7 O41 86.0(4) . . ?
O43 Mo7 O44 98.5(5) . . ?
O43 Mo7 O49 95.8(4) . . ?
O44 Mo7 O38 77.9(4) . . ?
O44 Mo7 O41 88.6(4) . . ?
O44 Mo7 O49 156.4(4) . . ?
O49 Mo7 O38 82.6(4) . . ?
O49 Mo7 O41 73.8(3) . . ?
O50 Mo8 O51 94.8(4) . . ?
O50 Mo8 O52 102.8(5) . . ?
O50 Mo8 O57 104.4(5) . . ?
O50 Mo8 O58 165.2(4) . . ?
O50 Mo8 O59 91.5(4) . . ?
O51 Mo8 O58 73.8(3) . . ?
O51 Mo8 O59 72.7(4) . . ?
O52 Mo8 O51 94.0(4) . . ?
O52 Mo8 O57 102.2(5) . . ?
O52 Mo8 O58 87.5(4) . . ?
O52 Mo8 O59 161.4(4) . . ?
O57 Mo8 O51 151.3(4) . . ?
O57 Mo8 O58 83.3(4) . . ?
O57 Mo8 O59 85.5(4) . . ?
O59 Mo8 O58 76.4(4) . . ?
S1A S1 O1 175.6(17) . . ?
S1A S1 O2 86(2) . . ?
S1A S1 O2A 65.0(17) . . ?
S1A S1 O3 72.2(14) . . ?
S1A S1 C129 70.9(17) . . ?
O1 S1 O2A 112.1(10) . . ?
O1 S1 O3 112.3(9) . . ?
O1 S1 C129 107.7(15) . . ?
O2 S1 O1 90(2) . . ?
O2 S1 O2A 22(2) . . ?
O2 S1 O3 127(2) . . ?
O2 S1 C129 113(2) . . ?
O2A S1 O3 111.2(9) . . ?
O2A S1 C129 108.6(18) . . ?
O3 S1 C129 104.6(11) . . ?
S1 S1A F2A 124.6(19) . . ?
S1 S1A O1A 169(2) . . ?
S1 S1A O2 58.8(18) . . ?
S1 S1A O2A 81.5(16) . . ?
S1 S1A O3 75.2(13) . . ?
S1 S1A C129 82.7(18) . . ?
O1A S1A F2A 61.9(13) . . ?
O1A S1A C129 101.8(15) . . ?
O2 S1A F2A 134(2) . . ?
O2 S1A O1A 111(2) . . ?
O2 S1A O3 114.3(19) . . ?
O2 S1A C129 107.7(19) . . ?
O2A S1A F2A 128.3(17) . . ?
O2A S1A O1A 87.9(16) . . ?
O2A S1A O2 23.5(16) . . ?
O2A S1A O3 120.4(17) . . ?
O2A S1A C129 120.3(16) . . ?
O3 S1A F2A 109.9(11) . . ?
O3 S1A O1A 111.6(17) . . ?
O3 S1A C129 110.1(11) . . ?
C129 S1A F2A 42.7(8) . . ?
Ag21 S2 Ag27 98.50(16) . . ?
Ag21 S2 Ag36 136.18(17) . . ?
Ag23 S2 Ag21 75.15(12) . . ?
Ag23 S2 Ag27 138.62(18) . . ?
Ag23 S2 Ag36 72.19(12) . . ?
Ag27 S2 Ag36 87.55(14) . . ?
C37 S2 Ag21 111.7(6) . . ?
C37 S2 Ag23 109.7(6) . . ?
C37 S2 Ag27 110.5(6) . . ?
C37 S2 Ag36 106.4(6) . . ?
O16 S3 O17 112.6(8) . . ?
O16 S3 O18 108.8(8) . . ?
O16 S3 C128 111.0(12) . . ?
O17 S3 O18 106.2(8) . . ?
O17 S3 C128 118.9(13) . . ?
O18 S3 C128 97.8(12) . . ?
Ag17 S4 Ag19 104.71(15) . . ?
Ag17 S4 Ag33 73.62(12) . . ?
Ag17 S4 Ag35 134.27(18) . . ?
Ag19 S4 Ag33 139.77(17) . . ?
Ag35 S4 Ag19 81.88(14) . . ?
Ag35 S4 Ag33 73.33(12) . . ?
C55 S4 Ag17 110.0(10) . . ?
C55 S4 Ag19 115.7(11) . . ?
C55 S4 Ag33 101.8(11) . . ?
C55 S4 Ag35 106.9(11) . . ?
O19 S5 O20 112.0(10) . . ?
O19 S5 C131 105.9(12) . . ?
O20 S5 C131 102.2(15) . . ?
O21 S5 O19 116.6(9) . . ?
O21 S5 O20 114.6(10) . . ?
O21 S5 C131 103.6(12) . . ?
O13 S6 C127 102.8(12) . . ?
O14 S6 O13 113.5(11) . . ?
O14 S6 O15 114.5(10) . . ?
O14 S6 C127 103.6(15) . . ?
O15 S6 O13 116.2(11) . . ?
O15 S6 C127 104.0(13) . . ?
Ag22 S7 Ag23 87.39(16) . . ?
Ag22 S7 Ag40 129.37(17) . . ?
Ag23 S7 Ag40 75.70(11) . . ?
Ag24 S7 Ag22 79.26(13) . . ?
Ag24 S7 Ag23 131.30(18) . . ?
Ag24 S7 Ag40 77.51(13) . . ?
C19 S7 Ag22 108.4(6) . . ?
C19 S7 Ag23 117.3(6) . . ?
C19 S7 Ag24 111.4(7) . . ?
C19 S7 Ag40 121.9(6) . . ?
Ag2 S8 Ag40 77.64(12) . . ?
Ag28 S8 Ag2 102.50(16) . . ?
Ag28 S8 Ag40 143.54(17) . . ?
Ag36 S8 Ag2 135.42(17) . . ?
Ag36 S8 Ag28 81.86(13) . . ?
Ag36 S8 Ag40 74.13(11) . . ?
C31 S8 Ag2 107.9(7) . . ?
C31 S8 Ag28 111.6(5) . . ?
C31 S8 Ag36 111.4(7) . . ?
C31 S8 Ag40 102.6(5) . . ?
O10 S9 C133 101.6(10) . . ?
O11 S9 O10 115.4(9) . . ?
O11 S9 O12 116.4(10) . . ?
O11 S9 C133 104.8(11) . . ?
O12 S9 O10 114.5(8) . . ?
O12 S9 C133 101.1(9) . . ?
Ag1A S10 Ag1 21.3(5) . . ?
Ag1A S10 Ag2 75.7(5) . . ?
Ag1A S10 Ag3 131.9(5) . . ?
Ag2 S10 Ag1 96.78(18) . . ?
Ag2 S10 Ag3 80.77(14) . . ?
Ag3 S10 Ag1 141.3(2) . . ?
C1 S10 Ag1 108.8(10) . . ?
C1 S10 Ag1A 116.7(13) . . ?
C1 S10 Ag2 103.6(11) . . ?
C1 S10 Ag3 109.3(11) . . ?
Ag1 S11 Ag13 148.24(19) . 3_666 ?
Ag14 S11 Ag1 68.95(11) 3_666 . ?
Ag14 S11 Ag13 113.32(16) 3_666 3_666 ?
Ag14 S11 Ag26 124.28(18) 3_666 . ?
Ag26 S11 Ag1 84.66(15) . . ?
Ag26 S11 Ag13 67.81(11) . 3_666 ?
C13 S11 Ag1 100.5(6) . . ?
C13 S11 Ag13 104.4(6) . 3_666 ?
C13 S11 Ag14 120.0(6) . 3_666 ?
C13 S11 Ag26 112.4(6) . . ?
Ag9 S12 Ag25 76.65(12) 3_666 . ?
Ag24 S12 Ag9 79.17(13) . 3_666 ?
Ag24 S12 Ag25 130.42(16) . . ?
Ag24 S12 Ag26 90.85(15) . . ?
Ag26 S12 Ag9 133.24(17) . 3_666 ?
Ag26 S12 Ag25 75.94(12) . . ?
C26 S12 Ag9 110.4(14) . 3_666 ?
C26 S12 Ag24 115.8(13) . . ?
C26 S12 Ag25 113.1(13) . . ?
C26 S12 Ag26 115.0(14) . . ?
Ag11 S13 Ag13 136.79(15) 3_666 3_666 ?
Ag12 S13 Ag11 81.68(12) 3_666 3_666 ?
Ag12 S13 Ag13 79.34(12) 3_666 3_666 ?
Ag12 S13 Ag25 133.17(15) 3_666 . ?
Ag25 S13 Ag11 90.23(13) . 3_666 ?
Ag25 S13 Ag13 75.68(11) . 3_666 ?
C91 S13 Ag11 114.2(6) . 3_666 ?
C91 S13 Ag12 113.3(5) . 3_666 ?
C91 S13 Ag13 109.0(6) . 3_666 ?
C91 S13 Ag25 112.1(5) . . ?
Ag3 S14 Ag4 73.59(12) . . ?
Ag8 S14 Ag3 152.72(19) . . ?
Ag8 S14 Ag4 108.56(16) . . ?
Ag31 S14 Ag3 81.60(14) . . ?
Ag31 S14 Ag4 121.32(16) . . ?
Ag31 S14 Ag8 74.19(12) . . ?
C67 S14 Ag3 99.3(6) . . ?
C67 S14 Ag4 121.1(6) . . ?
C67 S14 Ag8 102.1(6) . . ?
C67 S14 Ag31 114.8(6) . . ?
O7 S15 O9 115.8(9) . . ?
O7 S15 C134 106.0(8) . . ?
O8 S15 O7 114.0(9) . . ?
O8 S15 O9 113.8(10) . . ?
O8 S15 C134 105.2(10) . . ?
O9 S15 C134 100.1(10) . . ?
Ag29 S16 Ag28 93.08(14) . . ?
Ag29 S16 Ag30 81.34(13) . . ?
Ag29 S16 Ag31 128.97(16) . . ?
Ag30 S16 Ag28 144.55(16) . . ?
Ag31 S16 Ag28 82.42(12) . . ?
Ag31 S16 Ag30 74.60(12) . . ?
C73 S16 Ag28 110.1(5) . . ?
C73 S16 Ag29 115.8(6) . . ?
C73 S16 Ag30 103.7(5) . . ?
C73 S16 Ag31 113.3(6) . . ?
Ag8 S17 Ag11 80.70(11) . . ?
Ag30 S17 Ag8 72.65(11) . . ?
Ag30 S17 Ag11 129.14(14) . . ?
Ag32 S17 Ag8 135.37(15) . . ?
Ag32 S17 Ag11 81.07(12) . . ?
Ag32 S17 Ag30 88.46(13) . . ?
C62 S17 Ag8 111.4(5) . . ?
C62 S17 Ag11 113.2(6) . . ?
C62 S17 Ag30 116.6(6) . . ?
C62 S17 Ag32 113.2(5) . . ?
O4 S18 C130 103.6(7) . . ?
O5 S18 O4 112.7(6) . . ?
O5 S18 O6 115.5(7) . . ?
O5 S18 C130 104.7(7) . . ?
O6 S18 O4 114.9(7) . . ?
O6 S18 C130 103.7(7) . . ?
Ag12 S19 Ag32 72.56(11) . . ?
Ag12 S19 Ag33 91.71(12) . . ?
Ag12 S19 Ag34 132.03(16) . . ?
Ag32 S19 Ag33 124.37(15) . . ?
Ag32 S19 Ag34 76.35(12) . . ?
Ag34 S19 Ag33 76.78(11) . . ?
C49 S19 Ag12 112.8(5) . . ?
C49 S19 Ag32 112.4(5) . . ?
C49 S19 Ag33 122.7(5) . . ?
C49 S19 Ag34 112.5(5) . . ?
Ag27 S20 Ag34 144.91(17) . . ?
Ag29 S20 Ag27 89.44(15) . . ?
Ag29 S20 Ag34 84.13(15) . . ?
Ag29 S20 Ag35 123.97(17) . . ?
Ag35 S20 Ag27 82.49(14) . . ?
Ag35 S20 Ag34 72.97(12) . . ?
C43 S20 Ag27 108.7(14) . . ?
C43 S20 Ag29 119.7(10) . . ?
C43 S20 Ag34 104.4(13) . . ?
C43 S20 Ag35 115.3(9) . . ?
Ag15 S21 Ag16 125.3(2) . . ?
Ag15 S21 Ag17 77.24(14) . . ?
Ag16 S21 Ag17 73.58(14) . . ?
C79 S21 Ag15 111.0(9) . . ?
C79 S21 Ag16 118.4(9) . . ?
C79 S21 Ag17 98.7(10) . . ?
Ag4 S22 Ag5 79.83(14) . . ?
Ag4 S22 Ag14 103.86(17) . 3_666 ?
Ag5 S22 Ag14 131.3(2) . 3_666 ?
C7 S22 Ag4 110.1(8) . . ?
C7 S22 Ag5 104.5(6) . . ?
C7 S22 Ag14 118.6(7) . 3_666 ?
Ag9 S23 Ag20 128.25(16) . 3_666 ?
Ag9 S23 Ag22 77.63(13) . 3_666 ?
Ag10 S23 Ag9 95.30(15) . . ?
Ag10 S23 Ag20 73.51(12) . 3_666 ?
Ag10 S23 Ag22 142.32(17) . 3_666 ?
Ag22 S23 Ag20 82.08(13) 3_666 3_666 ?
C103 S23 Ag9 113.2(7) . . ?
C103 S23 Ag10 113.0(8) . . ?
C103 S23 Ag20 117.7(7) . 3_666 ?
C103 S23 Ag22 103.7(8) . 3_666 ?
Ag18 S24 Ag19 78.34(13) . . ?
Ag18 S24 Ag20 72.80(12) . . ?
Ag18 S24 Ag21 137.84(18) . . ?
Ag20 S24 Ag19 139.71(18) . . ?
Ag20 S24 Ag21 84.69(14) . . ?
Ag21 S24 Ag19 99.04(14) . . ?
C97 S24 Ag18 105.6(7) . . ?
C97 S24 Ag19 112.5(6) . . ?
C97 S24 Ag20 102.1(6) . . ?
C97 S24 Ag21 113.9(7) . . ?
Ag10 S25 Ag5 86.01(15) 3_666 3_666 ?
Ag16 S25 Ag5 86.02(15) . 3_666 ?
Ag16 S25 Ag10 142.17(19) . 3_666 ?
Ag16 S25 Ag18 85.35(14) . . ?
Ag18 S25 Ag5 136.33(18) . 3_666 ?
Ag18 S25 Ag10 75.41(13) . 3_666 ?
C85 S25 Ag5 114.7(6) . 3_666 ?
C85 S25 Ag10 104.6(6) . 3_666 ?
C85 S25 Ag16 112.3(6) . . ?
C85 S25 Ag18 108.2(7) . . ?
O22 S26 O23 113.1(16) . . ?
O22 S26 O24 113.7(13) . . ?
O22 S26 C132 107.1(17) . . ?
O23 S26 C132 100.7(10) . . ?
O24 S26 O23 115.6(14) . . ?
O24 S26 C132 105.0(14) . . ?
F1A F1 C129 67(3) . . ?
F1 F1A F2 122(4) . . ?
F1 F1A C129 67(3) . . ?
F2 F1A C129 55(2) . . ?
F1A F2 F2A 143(4) . . ?
F1A F2 C129 74(3) . . ?
C129 F2 F2A 69(2) . . ?
F2 F2A S1A 90(2) . . ?
F2 F2A C129 52.6(19) . . ?
C129 F2A S1A 52.4(12) . . ?
S1 O1 Ag27 113.4(13) . . ?
S1A O1A Ag28 114.1(14) . . ?
S1 O2 S1A 34.9(11) . . ?
O2A O2 S1 104(5) . . ?
O2A O2 S1A 70(4) . . ?
S1A O2A S1 33.5(7) . . ?
O2 O2A S1 54(4) . . ?
O2 O2A S1A 87(4) . . ?
S1A O3 S1 32.6(7) . . ?
S18 O5 Ag32 106.1(5) . . ?
S15 O7 Ag28 115.6(7) . . ?
Ag1 O12 Ag1A 21.7(4) . . ?
S9 O12 Ag1 125.1(7) . . ?
S9 O12 Ag1A 107.6(8) . . ?
S6 O15 Ag21 122.2(8) . . ?
S3 O16 Ag21 116.7(9) . . ?
S3 O17 Ag19 134.6(10) . . ?
S3 O18 Ag27 113.6(9) . . ?
S5 O19 Ag19 108.3(7) . . ?
S26 O23 Ag15 122.8(10) . . ?
Ag5 O25 Ag10 98.1(4) . . ?
Ag5 O25 Ag37 75.1(3) . 3_666 ?
Ag37 O25 Ag10 87.2(4) 3_666 . ?
Mo3 O25 Ag5 140.3(6) . . ?
Mo3 O25 Ag10 121.2(5) . . ?
Mo3 O25 Ag37 109.6(5) . 3_666 ?
Ag9 O27 Ag25 80.4(3) . 3_666 ?
Mo3 O27 Ag9 135.9(6) . . ?
Mo3 O27 Ag25 139.6(6) . 3_666 ?
Ag6 O28 Ag11 102.5(4) . . ?
Ag8 O28 Ag6 83.6(4) . . ?
Ag8 O28 Ag11 83.0(3) . . ?
Mo3 O28 Ag6 109.8(5) . . ?
Mo3 O28 Ag8 152.7(6) . . ?
Mo3 O28 Ag11 115.3(5) . . ?
C111 O31 Ag22 122.8(16) . . ?
C118 O33 Ag13 129(2) . . ?
C112 O34 Ag3 119.1(14) . . ?
Ag4 O35 Ag6 85.5(3) . . ?
Mo2 O35 Ag4 136.9(5) . . ?
Mo2 O35 Ag6 135.2(5) . . ?
Mo2 O36 Ag31 125.0(5) . . ?
Ag40 O37 Ag2 79.1(3) . . ?
Mo1 O37 Ag2 137.0(4) . . ?
Mo1 O37 Ag40 106.8(4) . . ?
Mo2 O37 Ag2 108.1(4) . . ?
Mo2 O37 Ag40 115.2(4) . . ?
Mo2 O37 Mo1 107.2(4) . . ?
Mo1 O38 Ag38 121.7(4) . . ?
Mo1 O38 Mo2 97.6(4) . . ?
Mo1 O38 Mo7 100.1(3) . . ?
Mo2 O38 Ag38 111.3(3) . . ?
Mo7 O38 Ag38 116.2(4) . . ?
Mo7 O38 Mo2 107.7(4) . . ?
Mo2 O39 Mo4 147.3(5) . . ?
Mo2 O39 Mo6 106.9(4) . . ?
Mo4 O39 Mo6 104.1(4) . . ?
Mo6 O40 Ag29 155.2(6) . . ?
Mo6 O41 Mo2 103.1(3) . . ?
Mo6 O41 Mo7 103.7(4) . . ?
Mo7 O41 Mo2 103.6(4) . . ?
Ag37 O42 Ag10 88.3(3) . 3_666 ?
Mo7 O42 Ag10 124.2(5) . 3_666 ?
Mo7 O42 Ag37 129.3(5) . . ?
Ag23 O43 Ag20 99.9(3) . . ?
Mo7 O43 Ag20 135.3(5) . . ?
Mo7 O43 Ag23 124.8(5) . . ?
Mo7 O44 Mo1 106.8(4) . . ?
Mo1 O45 Ag39 121.2(5) . 3_666 ?
Ag1A O46 Ag1 22.4(5) . . ?
Ag1A O46 Ag26 108.8(6) . . ?
Ag26 O46 Ag1 87.8(3) . . ?
Mo1 O46 Ag1 110.2(5) . . ?
Mo1 O46 Ag1A 103.7(6) . . ?
Mo1 O46 Ag26 122.1(5) . . ?
Ag7 O47 Ag25 96.7(3) 3_666 . ?
Mo1 O47 Ag7 118.7(5) . 3_666 ?
Mo1 O47 Ag25 140.3(5) . . ?
Mo5 O48 Ag37 129.9(5) . . ?
Mo5 O49 Mo6 106.3(4) . . ?
Mo5 O49 Mo7 150.1(5) . . ?
Mo7 O49 Mo6 102.7(4) . . ?
Ag39 O50 Ag14 101.5(4) . . ?
Mo8 O50 Ag14 124.8(5) . . ?
Mo8 O50 Ag39 132.3(5) . . ?
Mo4 O51 Ag38 118.2(4) . . ?
Mo5 O51 Ag38 110.9(4) . . ?
Mo5 O51 Mo4 107.4(4) . . ?
Mo8 O51 Ag38 120.1(4) . . ?
Mo8 O51 Mo4 98.2(4) . . ?
Mo8 O51 Mo5 99.8(4) . . ?
Mo8 O52 Ag7 109.2(5) . . ?
Ag6 O53 Ag8 86.9(3) . . ?
Mo4 O53 Ag6 134.4(5) . . ?
Mo4 O53 Ag8 127.7(5) . . ?
Mo5 O55 Ag18 126.2(5) . . ?
Mo4 O56 Mo5 103.3(4) . . ?
Mo6 O56 Mo4 104.0(4) . . ?
Mo6 O56 Mo5 101.2(4) . . ?
Ag15 O57 Ag13 100.5(4) . . ?
Mo8 O57 Ag13 124.7(5) . . ?
Mo8 O57 Ag15 115.9(5) . . ?
Mo4 O58 Ag33 111.7(4) . . ?
Mo4 O58 Mo8 106.6(4) . . ?
Mo8 O58 Ag33 101.5(4) . . ?
Mo5 O59 Ag33 113.3(4) . . ?
Mo5 O59 Mo8 106.7(4) . . ?
Mo8 O59 Ag33 106.7(4) . . ?
Ag34 O60 Ag30 104.6(3) . . ?
Mo4 O60 Ag30 131.6(5) . . ?
Mo4 O60 Ag34 121.9(5) . . ?
C109 N1 C110 118(3) . . ?
C111 N1 C109 119(3) . . ?
C111 N1 C110 122(3) . . ?
C112 N3 C113 122(2) . . ?
C112 N3 C114 120(2) . . ?
C114 N3 C113 119(2) . . ?
C118 N4 C119 125(3) . . ?
C118 N4 C120 119(3) . . ?
C119 N4 C120 115(3) . . ?
S10 C1 H1 97.0 . . ?
C2 C1 S10 122(2) . . ?
C2 C1 H1 97.0 . . ?
C2 C1 C6 121(3) . . ?
C6 C1 S10 112.0(19) . . ?
C6 C1 H1 97.0 . . ?
C1 C2 H2A 107.7 . . ?
C1 C2 H2B 107.7 . . ?
C1 C2 C3 119(3) . . ?
H2A C2 H2B 107.1 . . ?
C3 C2 H2A 107.7 . . ?
C3 C2 H2B 107.7 . . ?
C2 C3 H3A 109.5 . . ?
C2 C3 H3B 109.5 . . ?
H3A C3 H3B 108.1 . . ?
C4 C3 C2 111(2) . . ?
C4 C3 H3A 109.5 . . ?
C4 C3 H3B 109.5 . . ?
C3 C4 H4A 107.8 . . ?
C3 C4 H4B 107.8 . . ?
H4A C4 H4B 107.1 . . ?
C5 C4 C3 118(3) . . ?
C5 C4 H4A 107.8 . . ?
C5 C4 H4B 107.8 . . ?
C4 C5 H5A 107.1 . . ?
C4 C5 H5B 107.1 . . ?
C4 C5 C6 121(3) . . ?
H5A C5 H5B 106.8 . . ?
C6 C5 H5A 107.1 . . ?
C6 C5 H5B 107.1 . . ?
C1 C6 H6A 109.5 . . ?
C1 C6 H6B 109.5 . . ?
C5 C6 C1 111(2) . . ?
C5 C6 H6A 109.5 . . ?
C5 C6 H6B 109.5 . . ?
H6A C6 H6B 108.1 . . ?
S22 C7 H7 105.6 . . ?
C8 C7 S22 117.6(17) . . ?
C8 C7 H7 105.6 . . ?
C8 C7 C12 110.7(14) . . ?
C12 C7 S22 110.7(11) . . ?
C12 C7 H7 105.6 . . ?
C7 C8 H8A 108.9 . . ?
C7 C8 H8B 108.9 . . ?
C7 C8 C9 113.3(16) . . ?
H8A C8 H8B 107.7 . . ?
C9 C8 H8A 108.9 . . ?
C9 C8 H8B 108.9 . . ?
C8 C9 H9A 109.4 . . ?
C8 C9 H9B 109.4 . . ?
H9A C9 H9B 108.0 . . ?
C10 C9 C8 111.1(17) . . ?
C10 C9 H9A 109.4 . . ?
C10 C9 H9B 109.4 . . ?
C9 C10 H10A 109.4 . . ?
C9 C10 H10B 109.4 . . ?
C9 C10 C11 111.2(16) . . ?
H10A C10 H10B 108.0 . . ?
C11 C10 H10A 109.4 . . ?
C11 C10 H10B 109.4 . . ?
C10 C11 H11A 109.2 . . ?
C10 C11 H11B 109.2 . . ?
C10 C11 C12 111.9(17) . . ?
H11A C11 H11B 107.9 . . ?
C12 C11 H11A 109.2 . . ?
C12 C11 H11B 109.2 . . ?
C7 C12 H12A 109.1 . . ?
C7 C12 H12B 109.1 . . ?
C11 C12 C7 112.3(15) . . ?
C11 C12 H12A 109.1 . . ?
C11 C12 H12B 109.1 . . ?
H12A C12 H12B 107.9 . . ?
S11 C13 H13 105.7 . . ?
C14 C13 S11 111.3(12) . . ?
C14 C13 H13 105.7 . . ?
C14 C13 C18 116.5(15) . . ?
C18 C13 S11 111.1(12) . . ?
C18 C13 H13 105.7 . . ?
C13 C14 H14A 109.9 . . ?
C13 C14 H14B 109.9 . . ?
C13 C14 C15 109.1(16) . . ?
H14A C14 H14B 108.3 . . ?
C15 C14 H14A 109.9 . . ?
C15 C14 H14B 109.9 . . ?
C14 C15 H15A 108.1 . . ?
C14 C15 H15B 108.1 . . ?
H15A C15 H15B 107.3 . . ?
C16 C15 C14 117(2) . . ?
C16 C15 H15A 108.1 . . ?
C16 C15 H15B 108.1 . . ?
C15 C16 H16A 108.8 . . ?
C15 C16 H16B 108.8 . . ?
C15 C16 C17 113.9(19) . . ?
H16A C16 H16B 107.7 . . ?
C17 C16 H16A 108.8 . . ?
C17 C16 H16B 108.8 . . ?
C16 C17 H17A 109.3 . . ?
C16 C17 H17B 109.3 . . ?
H17A C17 H17B 107.9 . . ?
C18 C17 C16 111.7(18) . . ?
C18 C17 H17A 109.3 . . ?
C18 C17 H17B 109.3 . . ?
C13 C18 H18A 109.3 . . ?
C13 C18 H18B 109.3 . . ?
C17 C18 C13 111.4(17) . . ?
C17 C18 H18A 109.3 . . ?
C17 C18 H18B 109.3 . . ?
H18A C18 H18B 108.0 . . ?
S7 C19 H19 108.2 . . ?
C20 C19 S7 111.4(12) . . ?
C20 C19 H19 108.2 . . ?
C24 C19 S7 110.2(12) . . ?
C24 C19 H19 108.2 . . ?
C24 C19 C20 110.6(16) . . ?
C19 C20 H20A 109.8 . . ?
C19 C20 H20B 109.8 . . ?
H20A C20 H20B 108.2 . . ?
C21 C20 C19 109.5(15) . . ?
C21 C20 H20A 109.8 . . ?
C21 C20 H20B 109.8 . . ?
C20 C21 H21A 109.0 . . ?
C20 C21 H21B 109.0 . . ?
H21A C21 H21B 107.8 . . ?
C22 C21 C20 112.8(17) . . ?
C22 C21 H21A 109.0 . . ?
C22 C21 H21B 109.0 . . ?
C21 C22 H22A 109.2 . . ?
C21 C22 H22B 109.2 . . ?
H22A C22 H22B 107.9 . . ?
C23 C22 C21 112.2(19) . . ?
C23 C22 H22A 109.2 . . ?
C23 C22 H22B 109.2 . . ?
C22 C23 H23A 110.1 . . ?
C22 C23 H23B 110.1 . . ?
C22 C23 C24 108.1(15) . . ?
H23A C23 H23B 108.4 . . ?
C24 C23 H23A 110.1 . . ?
C24 C23 H23B 110.1 . . ?
C19 C24 C23 110.8(15) . . ?
C19 C24 H24A 109.5 . . ?
C19 C24 H24B 109.5 . . ?
C23 C24 H24A 109.5 . . ?
C23 C24 H24B 109.5 . . ?
H24A C24 H24B 108.1 . . ?
H25A C25 H25B 107.1 . . ?
C26 C25 H25A 107.8 . . ?
C26 C25 H25B 107.8 . . ?
C26 C25 C30 118(3) . . ?
C30 C25 H25A 107.8 . . ?
C30 C25 H25B 107.8 . . ?
S12 C26 H26 107.6 . . ?
C25 C26 S12 111(3) . . ?
C25 C26 H26 107.6 . . ?
C25 C26 C27 110(3) . . ?
C27 C26 S12 112(2) . . ?
C27 C26 H26 107.6 . . ?
C26 C27 H27A 110.5 . . ?
C26 C27 H27B 110.5 . . ?
C26 C27 C29 106(3) . . ?
H27A C27 H27B 108.7 . . ?
C29 C27 H27A 110.5 . . ?
C29 C27 H27B 110.5 . . ?
H28A C28 H28B 107.5 . . ?
C29 C28 H28A 108.5 . . ?
C29 C28 H28B 108.5 . . ?
C30 C28 H28A 108.5 . . ?
C30 C28 H28B 108.5 . . ?
C30 C28 C29 115(4) . . ?
C27 C29 H29A 109.6 . . ?
C27 C29 H29B 109.6 . . ?
C28 C29 C27 110(3) . . ?
C28 C29 H29A 109.6 . . ?
C28 C29 H29B 109.6 . . ?
H29A C29 H29B 108.1 . . ?
C25 C30 H30A 112.4 . . ?
C25 C30 H30B 112.4 . . ?
C28 C30 C25 97(3) . . ?
C28 C30 H30A 112.4 . . ?
C28 C30 H30B 112.4 . . ?
H30A C30 H30B 109.9 . . ?
S8 C31 H31 108.8 . . ?
C32 C31 S8 109.5(13) . . ?
C32 C31 H31 108.8 . . ?
C36 C31 S8 110.3(13) . . ?
C36 C31 H31 108.8 . . ?
C36 C31 C32 110.7(18) . . ?
C31 C32 H32A 109.6 . . ?
C31 C32 H32B 109.6 . . ?
C31 C32 C33 110(2) . . ?
H32A C32 H32B 108.1 . . ?
C33 C32 H32A 109.6 . . ?
C33 C32 H32B 109.6 . . ?
C32 C33 H33A 109.7 . . ?
C32 C33 H33B 109.7 . . ?
H33A C33 H33B 108.2 . . ?
C34 C33 C32 110(3) . . ?
C34 C33 H33A 109.7 . . ?
C34 C33 H33B 109.7 . . ?
C33 C34 H34A 108.5 . . ?
C33 C34 H34B 108.5 . . ?
C33 C34 C35 115(2) . . ?
H34A C34 H34B 107.5 . . ?
C35 C34 H34A 108.5 . . ?
C35 C34 H34B 108.5 . . ?
C34 C35 H35A 110.1 . . ?
C34 C35 H35B 110.1 . . ?
C34 C35 C36 108(2) . . ?
H35A C35 H35B 108.5 . . ?
C36 C35 H35A 110.1 . . ?
C36 C35 H35B 110.1 . . ?
C31 C36 C35 109.9(19) . . ?
C31 C36 H36A 109.7 . . ?
C31 C36 H36B 109.7 . . ?
C35 C36 H36A 109.7 . . ?
C35 C36 H36B 109.7 . . ?
H36A C36 H36B 108.2 . . ?
S2 C37 H37 107.4 . . ?
C38 C37 S2 110.7(13) . . ?
C38 C37 H37 107.4 . . ?
C42 C37 S2 111.1(14) . . ?
C42 C37 H37 107.4 . . ?
C42 C37 C38 112.6(18) . . ?
C37 C38 H38A 110.1 . . ?
C37 C38 H38B 110.1 . . ?
C37 C38 C39 108.2(19) . . ?
H38A C38 H38B 108.4 . . ?
C39 C38 H38A 110.1 . . ?
C39 C38 H38B 110.1 . . ?
C38 C39 H39A 109.8 . . ?
C38 C39 H39B 109.8 . . ?
H39A C39 H39B 108.2 . . ?
C40 C39 C38 109(2) . . ?
C40 C39 H39A 109.8 . . ?
C40 C39 H39B 109.8 . . ?
C39 C40 H40A 108.8 . . ?
C39 C40 H40B 108.8 . . ?
H40A C40 H40B 107.7 . . ?
C41 C40 C39 114(2) . . ?
C41 C40 H40A 108.8 . . ?
C41 C40 H40B 108.8 . . ?
C40 C41 H41A 110.2 . . ?
C40 C41 H41B 110.2 . . ?
C40 C41 C42 107(2) . . ?
H41A C41 H41B 108.5 . . ?
C42 C41 H41A 110.2 . . ?
C42 C41 H41B 110.2 . . ?
C37 C42 C41 112(2) . . ?
C37 C42 H42A 109.2 . . ?
C37 C42 H42B 109.2 . . ?
C41 C42 H42A 109.2 . . ?
C41 C42 H42B 109.2 . . ?
H42A C42 H42B 107.9 . . ?
S20 C43 H43 96.8 . . ?
C44 C43 S20 116(2) . . ?
C44 C43 H43 96.8 . . ?
C44 C43 C48 126(3) . . ?
C48 C43 S20 113.5(18) . . ?
C48 C43 H43 96.8 . . ?
C43 C44 H44A 108.6 . . ?
C43 C44 H44B 108.6 . . ?
C43 C44 C45 115(3) . . ?
H44A C44 H44B 107.6 . . ?
C45 C44 H44A 108.6 . . ?
C45 C44 H44B 108.6 . . ?
C44 C45 H45A 110.0 . . ?
C44 C45 H45B 110.0 . . ?
H45A C45 H45B 108.3 . . ?
C46 C45 C44 109(2) . . ?
C46 C45 H45A 110.0 . . ?
C46 C45 H45B 110.0 . . ?
C45 C46 H46A 108.8 . . ?
C45 C46 H46B 108.8 . . ?
H46A C46 H46B 107.7 . . ?
C47 C46 C45 114(3) . . ?
C47 C46 H46A 108.8 . . ?
C47 C46 H46B 108.8 . . ?
C46 C47 H47A 107.7 . . ?
C46 C47 H47B 107.7 . . ?
C46 C47 C48 118(3) . . ?
H47A C47 H47B 107.1 . . ?
C48 C47 H47A 107.7 . . ?
C48 C47 H47B 107.7 . . ?
C43 C48 C47 110(2) . . ?
C43 C48 H48A 109.6 . . ?
C43 C48 H48B 109.6 . . ?
C47 C48 H48A 109.6 . . ?
C47 C48 H48B 109.6 . . ?
H48A C48 H48B 108.1 . . ?
S19 C49 H49 108.1 . . ?
C50 C49 S19 110.3(11) . . ?
C50 C49 H49 108.1 . . ?
C54 C49 S19 109.4(11) . . ?
C54 C49 H49 108.1 . . ?
C54 C49 C50 112.5(13) . . ?
C49 C50 H50A 109.5 . . ?
C49 C50 H50B 109.5 . . ?
H50A C50 H50B 108.1 . . ?
C51 C50 C49 110.7(16) . . ?
C51 C50 H50A 109.5 . . ?
C51 C50 H50B 109.5 . . ?
C50 C51 H51A 109.3 . . ?
C50 C51 H51B 109.3 . . ?
C50 C51 C52 111.5(15) . . ?
H51A C51 H51B 108.0 . . ?
C52 C51 H51A 109.3 . . ?
C52 C51 H51B 109.3 . . ?
C51 C52 H52A 109.3 . . ?
C51 C52 H52B 109.3 . . ?
H52A C52 H52B 107.9 . . ?
C53 C52 C51 111.8(15) . . ?
C53 C52 H52A 109.3 . . ?
C53 C52 H52B 109.3 . . ?
C52 C53 H53A 109.1 . . ?
C52 C53 H53B 109.1 . . ?
C52 C53 C54 112.5(17) . . ?
H53A C53 H53B 107.8 . . ?
C54 C53 H53A 109.1 . . ?
C54 C53 H53B 109.1 . . ?
C49 C54 C53 109.7(14) . . ?
C49 C54 H54A 109.7 . . ?
C49 C54 H54B 109.7 . . ?
C53 C54 H54A 109.7 . . ?
C53 C54 H54B 109.7 . . ?
H54A C54 H54B 108.2 . . ?
S4 C55 H55 100.8 . . ?
C56 C55 S4 117(2) . . ?
C56 C55 H55 100.8 . . ?
C56 C55 C60 124(3) . . ?
C60 C55 S4 108.9(17) . . ?
C60 C55 H55 100.8 . . ?
C55 C56 H56A 109.9 . . ?
C55 C56 H56B 109.9 . . ?
C55 C56 C57 109(3) . . ?
H56A C56 H56B 108.3 . . ?
C57 C56 H56A 109.9 . . ?
C57 C56 H56B 109.9 . . ?
C56 C57 H57A 109.2 . . ?
C56 C57 H57B 109.2 . . ?
H57A C57 H57B 107.9 . . ?
C58 C57 C56 112(2) . . ?
C58 C57 H57A 109.2 . . ?
C58 C57 H57B 109.2 . . ?
C57 C58 H58A 106.3 . . ?
C57 C58 H58B 106.3 . . ?
H58A C58 H58B 106.4 . . ?
C59 C58 C57 124(3) . . ?
C59 C58 H58A 106.3 . . ?
C59 C58 H58B 106.3 . . ?
C58 C59 H59A 108.1 . . ?
C58 C59 H59B 108.1 . . ?
C58 C59 C60 117(3) . . ?
H59A C59 H59B 107.3 . . ?
C60 C59 H59A 108.1 . . ?
C60 C59 H59B 108.1 . . ?
C55 C60 H60A 109.3 . . ?
C55 C60 H60B 109.3 . . ?
C59 C60 C55 111(2) . . ?
C59 C60 H60A 109.3 . . ?
C59 C60 H60B 109.3 . . ?
H60A C60 H60B 108.0 . . ?
H61A C61 H61B 108.2 . . ?
C62 C61 H61A 109.7 . . ?
C62 C61 H61B 109.7 . . ?
C66 C61 H61A 109.7 . . ?
C66 C61 H61B 109.7 . . ?
C66 C61 C62 109.6(14) . . ?
S17 C62 H62 108.0 . . ?
C61 C62 S17 110.6(11) . . ?
C61 C62 H62 108.0 . . ?
C63 C62 S17 111.2(11) . . ?
C63 C62 C61 110.8(13) . . ?
C63 C62 H62 108.0 . . ?
C62 C63 H63A 109.5 . . ?
C62 C63 H63B 109.5 . . ?
C62 C63 C64 110.6(14) . . ?
H63A C63 H63B 108.1 . . ?
C64 C63 H63A 109.5 . . ?
C64 C63 H63B 109.5 . . ?
C63 C64 H64A 109.7 . . ?
C63 C64 H64B 109.7 . . ?
C63 C64 C65 109.9(14) . . ?
H64A C64 H64B 108.2 . . ?
C65 C64 H64A 109.7 . . ?
C65 C64 H64B 109.7 . . ?
C64 C65 H65A 109.8 . . ?
C64 C65 H65B 109.8 . . ?
H65A C65 H65B 108.3 . . ?
C66 C65 C64 109.2(14) . . ?
C66 C65 H65A 109.8 . . ?
C66 C65 H65B 109.8 . . ?
C61 C66 H66A 109.2 . . ?
C61 C66 H66B 109.2 . . ?
C65 C66 C61 112.1(15) . . ?
C65 C66 H66A 109.2 . . ?
C65 C66 H66B 109.2 . . ?
H66A C66 H66B 107.9 . . ?
S14 C67 H67 109.2 . . ?
C68 C67 S14 110.2(13) . . ?
C68 C67 H67 109.2 . . ?
C68 C67 C72 110.3(15) . . ?
C72 C67 S14 108.8(12) . . ?
C72 C67 H67 109.2 . . ?
C67 C68 H68A 109.2 . . ?
C67 C68 H68B 109.2 . . ?
C67 C68 C69 112.1(17) . . ?
H68A C68 H68B 107.9 . . ?
C69 C68 H68A 109.2 . . ?
C69 C68 H68B 109.2 . . ?
C68 C69 H69A 109.4 . . ?
C68 C69 H69B 109.4 . . ?
H69A C69 H69B 108.0 . . ?
C70 C69 C68 111.2(19) . . ?
C70 C69 H69A 109.4 . . ?
C70 C69 H69B 109.4 . . ?
C69 C70 H70A 109.3 . . ?
C69 C70 H70B 109.3 . . ?
C69 C70 C71 111.6(18) . . ?
H70A C70 H70B 108.0 . . ?
C71 C70 H70A 109.3 . . ?
C71 C70 H70B 109.3 . . ?
C70 C71 H71A 109.6 . . ?
C70 C71 H71B 109.6 . . ?
C70 C71 C72 110.2(17) . . ?
H71A C71 H71B 108.1 . . ?
C72 C71 H71A 109.6 . . ?
C72 C71 H71B 109.6 . . ?
C67 C72 C71 109.5(16) . . ?
C67 C72 H72A 109.8 . . ?
C67 C72 H72B 109.8 . . ?
C71 C72 H72A 109.8 . . ?
C71 C72 H72B 109.8 . . ?
H72A C72 H72B 108.2 . . ?
S16 C73 H73 108.2 . . ?
C74 C73 S16 110.8(12) . . ?
C74 C73 H73 108.2 . . ?
C74 C73 C78 112.2(15) . . ?
C78 C73 S16 109.2(12) . . ?
C78 C73 H73 108.2 . . ?
C73 C74 H74A 109.6 . . ?
C73 C74 H74B 109.6 . . ?
C73 C74 C75 110.2(18) . . ?
H74A C74 H74B 108.1 . . ?
C75 C74 H74A 109.6 . . ?
C75 C74 H74B 109.6 . . ?
C74 C75 H75A 109.5 . . ?
C74 C75 H75B 109.5 . . ?
H75A C75 H75B 108.1 . . ?
C76 C75 C74 111(2) . . ?
C76 C75 H75A 109.5 . . ?
C76 C75 H75B 109.5 . . ?
C75 C76 H76A 108.9 . . ?
C75 C76 H76B 108.9 . . ?
H76A C76 H76B 107.7 . . ?
C77 C76 C75 113.6(18) . . ?
C77 C76 H76A 108.9 . . ?
C77 C76 H76B 108.9 . . ?
C76 C77 H77A 109.5 . . ?
C76 C77 H77B 109.5 . . ?
C76 C77 C78 110.9(19) . . ?
H77A C77 H77B 108.0 . . ?
C78 C77 H77A 109.5 . . ?
C78 C77 H77B 109.5 . . ?
C73 C78 C77 109.9(17) . . ?
C73 C78 H78A 109.7 . . ?
C73 C78 H78B 109.7 . . ?
C77 C78 H78A 109.7 . . ?
C77 C78 H78B 109.7 . . ?
H78A C78 H78B 108.2 . . ?
S21 C79 H79 107.3 . . ?
C80 C79 S21 109(2) . . ?
C80 C79 H79 107.3 . . ?
C80 C79 C84 117(3) . . ?
C84 C79 S21 109.4(18) . . ?
C84 C79 H79 107.3 . . ?
C79 C80 H80A 110.0 . . ?
C79 C80 H80B 110.0 . . ?
C79 C80 C81 108(3) . . ?
H80A C80 H80B 108.4 . . ?
C81 C80 H80A 110.0 . . ?
C81 C80 H80B 110.0 . . ?
C80 C81 H81A 110.1 . . ?
C80 C81 H81B 110.1 . . ?
H81A C81 H81B 108.5 . . ?
C82 C81 C80 108(2) . . ?
C82 C81 H81A 110.1 . . ?
C82 C81 H81B 110.1 . . ?
C81 C82 H82A 109.0 . . ?
C81 C82 H82B 109.0 . . ?
H82A C82 H82B 107.8 . . ?
C83 C82 C81 113(3) . . ?
C83 C82 H82A 109.0 . . ?
C83 C82 H82B 109.0 . . ?
C82 C83 H83A 109.8 . . ?
C82 C83 H83B 109.8 . . ?
C82 C83 C84 109(3) . . ?
H83A C83 H83B 108.2 . . ?
C84 C83 H83A 109.8 . . ?
C84 C83 H83B 109.8 . . ?
C79 C84 C83 107(2) . . ?
C79 C84 H84A 110.3 . . ?
C79 C84 H84B 110.3 . . ?
C83 C84 H84A 110.3 . . ?
C83 C84 H84B 110.3 . . ?
H84A C84 H84B 108.6 . . ?
S25 C85 H85 109.7 . . ?
C86 C85 S25 107.0(14) . . ?
C86 C85 H85 109.7 . . ?
C90 C85 S25 109.7(12) . . ?
C90 C85 H85 109.7 . . ?
C90 C85 C86 111.1(16) . . ?
C85 C86 H86A 110.0 . . ?
C85 C86 H86B 110.0 . . ?
C85 C86 C87 108.3(16) . . ?
H86A C86 H86B 108.4 . . ?
C87 C86 H86A 110.0 . . ?
C87 C86 H86B 110.0 . . ?
C86 C87 H87A 109.4 . . ?
C86 C87 H87B 109.4 . . ?
H87A C87 H87B 108.0 . . ?
C88 C87 C86 111.1(18) . . ?
C88 C87 H87A 109.4 . . ?
C88 C87 H87B 109.4 . . ?
C87 C88 H88A 109.2 . . ?
C87 C88 H88B 109.2 . . ?
C87 C88 C89 111.9(19) . . ?
H88A C88 H88B 107.9 . . ?
C89 C88 H88A 109.2 . . ?
C89 C88 H88B 109.2 . . ?
C88 C89 H89A 109.6 . . ?
C88 C89 H89B 109.6 . . ?
C88 C89 C90 110.3(19) . . ?
H89A C89 H89B 108.1 . . ?
C90 C89 H89A 109.6 . . ?
C90 C89 H89B 109.6 . . ?
C85 C90 C89 109.6(17) . . ?
C85 C90 H90A 109.7 . . ?
C85 C90 H90B 109.7 . . ?
C89 C90 H90A 109.7 . . ?
C89 C90 H90B 109.7 . . ?
H90A C90 H90B 108.2 . . ?
S13 C91 H91 107.4 . . ?
C92 C91 S13 111.3(11) . . ?
C92 C91 H91 107.4 . . ?
C96 C91 S13 111.9(11) . . ?
C96 C91 H91 107.4 . . ?
C96 C91 C92 111.2(14) . . ?
C91 C92 H92A 109.4 . . ?
C91 C92 H92B 109.4 . . ?
H92A C92 H92B 108.0 . . ?
C93 C92 C91 111.2(14) . . ?
C93 C92 H92A 109.4 . . ?
C93 C92 H92B 109.4 . . ?
C92 C93 H93A 109.2 . . ?
C92 C93 H93B 109.2 . . ?
H93A C93 H93B 107.9 . . ?
C94 C93 C92 112.1(15) . . ?
C94 C93 H93A 109.2 . . ?
C94 C93 H93B 109.2 . . ?
C93 C94 H94A 109.3 . . ?
C93 C94 H94B 109.3 . . ?
C93 C94 C95 111.4(16) . . ?
H94A C94 H94B 108.0 . . ?
C95 C94 H94A 109.3 . . ?
C95 C94 H94B 109.3 . . ?
C94 C95 H95A 109.6 . . ?
C94 C95 H95B 109.6 . . ?
H95A C95 H95B 108.1 . . ?
C96 C95 C94 110.4(15) . . ?
C96 C95 H95A 109.6 . . ?
C96 C95 H95B 109.6 . . ?
C91 C96 C95 111.4(15) . . ?
C91 C96 H96A 109.3 . . ?
C91 C96 H96B 109.3 . . ?
C95 C96 H96A 109.3 . . ?
C95 C96 H96B 109.3 . . ?
H96A C96 H96B 108.0 . . ?
S24 C97 H97 103.6 . . ?
C98 C97 S24 114.8(15) . . ?
C98 C97 H97 103.6 . . ?
C98 C97 C102 117(2) . . ?
C102 C97 S24 111.9(14) . . ?
C102 C97 H97 103.6 . . ?
C97 C98 H98A 108.2 . . ?
C97 C98 H98B 108.2 . . ?
C97 C98 C99 116(2) . . ?
H98A C98 H98B 107.4 . . ?
C99 C98 H98A 108.2 . . ?
C99 C98 H98B 108.2 . . ?
C98 C99 H99A 110.2 . . ?
C98 C99 H99B 110.2 . . ?
H99A C99 H99B 108.5 . . ?
C100 C99 C98 107(2) . . ?
C100 C99 H99A 110.2 . . ?
C100 C99 H99B 110.2 . . ?
C99 C100 H10C 109.4 . . ?
C99 C100 H10D 109.4 . . ?
C99 C100 C101 111(2) . . ?
H10C C100 H10D 108.0 . . ?
C101 C100 H10C 109.4 . . ?
C101 C100 H10D 109.4 . . ?
C100 C101 H10E 110.7 . . ?
C100 C101 H10F 110.7 . . ?
H10E C101 H10F 108.8 . . ?
C102 C101 C100 105(2) . . ?
C102 C101 H10E 110.7 . . ?
C102 C101 H10F 110.7 . . ?
C97 C102 C101 113.6(18) . . ?
C97 C102 H10G 108.8 . . ?
C97 C102 H10H 108.8 . . ?
C101 C102 H10G 108.8 . . ?
C101 C102 H10H 108.8 . . ?
H10G C102 H10H 107.7 . . ?
S23 C103 H103 106.2 . . ?
C104 C103 S23 112.5(16) . . ?
C104 C103 H103 106.2 . . ?
C104 C103 C108 114(2) . . ?
C108 C103 S23 111.3(17) . . ?
C108 C103 H103 106.2 . . ?
C103 C104 H10I 109.7 . . ?
C103 C104 H10J 109.7 . . ?
C103 C104 C105 110(2) . . ?
H10I C104 H10J 108.2 . . ?
C105 C104 H10I 109.7 . . ?
C105 C104 H10J 109.7 . . ?
C104 C105 H10K 108.9 . . ?
C104 C105 H10L 108.9 . . ?
H10K C105 H10L 107.7 . . ?
C106 C105 C104 113(3) . . ?
C106 C105 H10K 108.9 . . ?
C106 C105 H10L 108.9 . . ?
C105 C106 H10M 109.8 . . ?
C105 C106 H10N 109.8 . . ?
C105 C106 C107 109(3) . . ?
H10M C106 H10N 108.3 . . ?
C107 C106 H10M 109.8 . . ?
C107 C106 H10N 109.8 . . ?
C106 C107 H10O 110.7 . . ?
C106 C107 H10P 110.7 . . ?
H10O C107 H10P 108.8 . . ?
C108 C107 C106 105(3) . . ?
C108 C107 H10O 110.7 . . ?
C108 C107 H10P 110.7 . . ?
C103 C108 C107 114(2) . . ?
C103 C108 H10Q 108.9 . . ?
C103 C108 H10R 108.9 . . ?
C107 C108 H10Q 108.9 . . ?
C107 C108 H10R 108.9 . . ?
H10Q C108 H10R 107.7 . . ?
N1 C109 H10S 109.5 . . ?
N1 C109 H10T 109.5 . . ?
N1 C109 H10U 109.5 . . ?
H10S C109 H10T 109.5 . . ?
H10S C109 H10U 109.5 . . ?
H10T C109 H10U 109.5 . . ?
N1 C110 H11C 109.5 . . ?
N1 C110 H11D 109.5 . . ?
N1 C110 H11E 109.5 . . ?
H11C C110 H11D 109.5 . . ?
H11C C110 H11E 109.5 . . ?
H11D C110 H11E 109.5 . . ?
O31 C111 N1 127(3) . . ?
O31 C111 H111 116.5 . . ?
N1 C111 H111 116.5 . . ?
O34 C112 N3 125(2) . . ?
O34 C112 H112 117.3 . . ?
N3 C112 H112 117.3 . . ?
N3 C113 H11F 109.5 . . ?
N3 C113 H11G 109.5 . . ?
N3 C113 H11H 109.5 . . ?
H11F C113 H11G 109.5 . . ?
H11F C113 H11H 109.5 . . ?
H11G C113 H11H 109.5 . . ?
N3 C114 H11I 109.5 . . ?
N3 C114 H11J 109.5 . . ?
N3 C114 H11K 109.5 . . ?
H11I C114 H11J 109.5 . . ?
H11I C114 H11K 109.5 . . ?
H11J C114 H11K 109.5 . . ?
O33 C118 N4 127(4) . . ?
O33 C118 H118 116.3 . . ?
N4 C118 H118 116.3 . . ?
N4 C119 H11L 109.5 . . ?
N4 C119 H11M 109.5 . . ?
N4 C119 H11N 109.5 . . ?
H11L C119 H11M 109.5 . . ?
H11L C119 H11N 109.5 . . ?
H11M C119 H11N 109.5 . . ?
N4 C120 H12C 109.5 . . ?
N4 C120 H12D 109.5 . . ?
N4 C120 H12E 109.5 . . ?
H12C C120 H12D 109.5 . . ?
H12C C120 H12E 109.5 . . ?
H12D C120 H12E 109.5 . . ?
F16 C127 S6 110(2) . . ?
F16 C127 F17 112(3) . . ?
F16 C127 F18 107(3) . . ?
F17 C127 S6 107(2) . . ?
F18 C127 S6 112(2) . . ?
F18 C127 F17 108(3) . . ?
F13 C128 S3 108.2(19) . . ?
F13 C128 F15 109.2(10) . . ?
F14 C128 S3 114.8(19) . . ?
F14 C128 F13 109.7(10) . . ?
F14 C128 F15 108.9(10) . . ?
F15 C128 S3 106(2) . . ?
S1A C129 S1 26.4(6) . . ?
F1 C129 S1 84(2) . . ?
F1 C129 S1A 110(3) . . ?
F1 C129 F1A 46(2) . . ?
F1 C129 F2A 155(2) . . ?
F1A C129 S1 108.7(18) . . ?
F1A C129 S1A 124.2(17) . . ?
F1A C129 F2A 108.5(10) . . ?
F2 C129 S1 127(2) . . ?
F2 C129 S1A 118(2) . . ?
F2 C129 F1 96(3) . . ?
F2 C129 F1A 50(2) . . ?
F2 C129 F2A 59(2) . . ?
F2 C129 F3 121(3) . . ?
F2A C129 S1 110.9(18) . . ?
F2A C129 S1A 85.0(17) . . ?
F3 C129 S1 111.6(14) . . ?
F3 C129 S1A 117.5(15) . . ?
F3 C129 F1 84(2) . . ?
F3 C129 F1A 109.3(10) . . ?
F3 C129 F2A 107.8(10) . . ?
F10 C130 S18 110.5(12) . . ?
F11 C130 S18 110.8(12) . . ?
F11 C130 F10 107.3(13) . . ?
F12 C130 S18 111.0(10) . . ?
F12 C130 F10 107.8(14) . . ?
F12 C130 F11 109.4(14) . . ?
F7 C131 S5 114(2) . . ?
F7 C131 F8 106(3) . . ?
F8 C131 S5 108(2) . . ?
F9 C131 S5 113(2) . . ?
F9 C131 F7 110(3) . . ?
F9 C131 F8 106(2) . . ?
F4 C132 S26 109(2) . . ?
F4 C132 F5 108(3) . . ?
F4 C132 F6 111(3) . . ?
F5 C132 S26 107(2) . . ?
F6 C132 S26 112.5(17) . . ?
F6 C132 F5 108(2) . . ?
F19 C133 S9 112.4(17) . . ?
F19 C133 F20 108(3) . . ?
F19 C133 F21 110.8(19) . . ?
F20 C133 S9 109.9(15) . . ?
F20 C133 F21 108(2) . . ?
F21 C133 S9 108(2) . . ?
F22 C134 S15 109.5(14) . . ?
F23 C134 S15 111.7(13) . . ?
F23 C134 F22 110.1(19) . . ?
F23 C134 F24 107.9(17) . . ?
F24 C134 S15 109.9(15) . . ?
F24 C134 F22 107.8(15) . . ?
C123 O29 H29 109.5 . . ?
H12F C121 H12G 109.5 . . ?
H12F C121 H12H 109.5 . . ?
H12G C121 H12H 109.5 . . ?
C122 C121 H12F 109.5 . . ?
C122 C121 H12G 109.5 . . ?
C122 C121 H12H 109.5 . . ?
C121 C122 H12I 108.2 . . ?
C121 C122 H12J 108.2 . . ?
H12I C122 H12J 107.4 . . ?
C123 C122 C121 116(3) . . ?
C123 C122 H12I 108.2 . . ?
C123 C122 H12J 108.2 . . ?
O29 C123 H12K 108.7 . . ?
O29 C123 H12L 108.7 . . ?
C122 C123 O29 114(3) . . ?
C122 C123 H12K 108.7 . . ?
C122 C123 H12L 108.7 . . ?
H12K C123 H12L 107.6 . . ?
C126 O30 H30 109.5 . . ?
H12M C124 H12N 109.5 . . ?
H12M C124 H12O 109.5 . . ?
H12N C124 H12O 109.5 . . ?
C125 C124 H12M 109.5 . . ?
C125 C124 H12N 109.5 . . ?
C125 C124 H12O 109.5 . . ?
C124 C125 H12P 109.6 . . ?
C124 C125 H12Q 109.6 . . ?
H12P C125 H12Q 108.1 . . ?
C126 C125 C124 110.5(19) . . ?
C126 C125 H12P 109.6 . . ?
C126 C125 H12Q 109.6 . . ?
O30 C126 C125 113(2) . . ?
O30 C126 H12R 109.1 . . ?
O30 C126 H12S 109.1 . . ?
C125 C126 H12R 109.1 . . ?
C125 C126 H12S 109.1 . . ?
H12R C126 H12S 107.8 . . ?
C115 N2 C116 121(3) . . ?
C117 N2 C115 114(2) . . ?
C117 N2 C116 125(3) . . ?
N2 C115 H11O 109.5 . . ?
N2 C115 H11P 109.5 . . ?
N2 C115 H11Q 109.5 . . ?
H11O C115 H11P 109.5 . . ?
H11O C115 H11Q 109.5 . . ?
H11P C115 H11Q 109.5 . . ?
N2 C116 H11R 109.5 . . ?
N2 C116 H11S 109.5 . . ?
N2 C116 H11T 109.5 . . ?
H11R C116 H11S 109.5 . . ?
H11R C116 H11T 109.5 . . ?
H11S C116 H11T 109.5 . . ?
O32 C117 N2 105(3) . . ?
O32 C117 H117 127.6 . . ?
N2 C117 H117 127.6 . . ?

_shelx_res_file                  
;
TITL 171120a_a.res in P2(1)/n
REM Old TITL 171120a in P2(1)/n
REM SHELXT solution in P2(1)/n
REM R1 0.231, Rweak 0.007, Alpha 0.028, Orientation as input
REM Formula found by SHELXT: O58 Ag16
CELL 0.71073 25.1615 30.4928 32.0095 90 90.675 90
ZERR 2 0.0004 0.0005 0.0009 0 0.002 0
LATT 1
SYMM 0.5-X,0.5+Y,0.5-Z
SFAC C H Ag F Mo N O S
UNIT 536 968 160 96 32 16 240 104
DFIX 1.45 0.01 C128 F13
DFIX 1.45 0.01 C128 F15
DFIX 1.45 0.01 C128 F14
DFIX 2.35 0.01 F15 F13
DFIX 2.35 0.01 F14 F15
DFIX 2.35 0.01 F13 F14
DFIX 1.45 0.01 S3 O17
DFIX 1.45 0.01 O18 S3
DFIX 1.45 0.01 S3 O16
DFIX 2.35 0.01 O18 O17
DFIX 2.35 0.01 O18 O16
DFIX 2.35 0.01 O16 O17
DFIX 1.45 0.01 O2A S1
DFIX 1.45 0.01 O3 S1
DFIX 1.45 0.01 S1 O1
DFIX 2.35 0.01 O3 O2A
DFIX 2.35 0.01 O3 O1
DFIX 2.35 0.01 O2A O1
DFIX 1.55 0.01 C115 N2
DFIX 1.55 0.01 N2 C116
DFIX 1.55 0.01 C117 N2
DFIX 1.25 0.01 C117 O32
DFIX 1.45 0.01 F3 C129
DFIX 1.45 0.01 F1A C129
DFIX 1.45 0.01 C129 F2A
DFIX 2.35 0.01 F3 F2A
DFIX 2.35 0.01 F3 F1A
DFIX 2.35 0.01 F1A F2A
DFIX 1.45 0.01 C120 N4
DFIX 1.55 0.01 C27 C29
FLAT 0.01 O32 N2 C115 C116 C117
SIMU 0.004 0.08 1.7 S3 F13 F14 F15 O16 O17 O18 C128
SIMU 0.004 0.08 1.7 C25 > C30
SIMU 0.004 0.08 1.7 C43 > C48
SIMU 0.004 0.08 1.7 C55 > C60
SIMU 0.004 0.08 1.7 C79 > C84
SIMU 0.004 0.08 1.7 O32 > C117
SIMU 0.004 0.08 1.7 C1 > C6
SIMU 0.004 0.08 1.7 Ag1 Ag1A
SIMU 0.004 0.08 1.7 O2 O2A C128
SIMU 0.004 0.08 1.7 F1A F2A F3
SIMU 0.004 0.08 1.7 S1 F1A F2A F3 O1 O2A O3 C129

L.S. 20
PLAN  8
BOND $H
LIST 6
ABIN
fmap 2
acta
SHEL 999 0.837
OMIT -4 2 5
OMIT -2 5 4
OMIT 5 0 7
OMIT -4 3 3
REM <olex2.extras>
REM <HklSrc "%.\\171120a_sq_s.hkl">
REM </olex2.extras>

WGHT    0.066500 1056.467896
FVAR       0.04935
AG1   3    0.475462    0.410491    0.708264    10.92000    0.03264    0.05126 =
         0.03295    0.00328    0.00110   -0.00014
AG1A  3    0.503091    0.392916    0.697481    10.08000    0.03312    0.05029 =
         0.02879   -0.00465    0.00023    0.00380
AG2   3    0.594609    0.344579    0.690097    11.00000    0.04364    0.05262 =
         0.03025    0.00080    0.00147    0.00130
AG3   3    0.658850    0.429811    0.712858    11.00000    0.04448    0.05120 =
         0.05816    0.00491    0.00698   -0.00738
AG4   3    0.599328    0.485108    0.647772    11.00000    0.04472    0.04284 =
         0.04113   -0.00247    0.00776    0.00329
AG5   3    0.580855    0.583363    0.631305    11.00000    0.06103    0.05282 =
         0.03878    0.01022   -0.00568   -0.01113
AG6   3    0.615529    0.501022    0.548625    11.00000    0.01960    0.03257 =
         0.03240    0.00106    0.00037   -0.00097
AG7   3    0.572454    0.533844    0.476830    11.00000    0.01905    0.03084 =
         0.03145    0.00410    0.00185    0.00100
AG8   3    0.736121    0.473666    0.580475    11.00000    0.02924    0.03941 =
         0.02811    0.00087   -0.00193    0.00455
AG9   3    0.634386    0.679225    0.466306    11.00000    0.02927    0.04450 =
         0.04225    0.00032    0.00207    0.00405
AG10  3    0.586924    0.683260    0.574145    11.00000    0.04864    0.03811 =
         0.03556   -0.00066   -0.00246    0.00437
AG11  3    0.747130    0.512376    0.483724    11.00000    0.03899    0.03648 =
         0.03312    0.00576   -0.00213   -0.00543
AG12  3    0.771800    0.471051    0.393278    11.00000    0.02313    0.03270 =
         0.03929    0.00008    0.00231    0.00207
AG13  3    0.705368    0.544026    0.344010    11.00000    0.05306    0.03882 =
         0.04036    0.00721   -0.01546   -0.01055
AG14  3    0.546318    0.503274    0.322854    11.00000    0.03268    0.05568 =
         0.03566    0.00522    0.00011   -0.00591
AG15  3    0.644358    0.444150    0.307451    11.00000    0.04761    0.06697 =
         0.04042   -0.01332    0.00858   -0.01587
AG16  3    0.511915    0.356905    0.310652    11.00000    0.04062    0.06893 =
         0.07537    0.02122   -0.00952   -0.01243
AG17  3    0.626142    0.347632    0.319961    11.00000    0.03638    0.05196 =
         0.03559    0.00139    0.00432    0.00294
AG18  3    0.501800    0.275468    0.377311    11.00000    0.03302    0.03800 =
         0.04464    0.00223   -0.00220   -0.00284
AG19  3    0.614361    0.231353    0.370201    11.00000    0.03770    0.05319 =
         0.06560    0.00470    0.00286   -0.01307
AG20  3    0.461458    0.231622    0.451984    11.00000    0.03865    0.03629 =
         0.04058   -0.00363    0.00338    0.00072
AG21  3    0.573081    0.175999    0.470830    11.00000    0.04735    0.04589 =
         0.04176   -0.00745   -0.00424    0.00952
AG22  3    0.401577    0.223032    0.542382    11.00000    0.04035    0.04734 =
         0.05282    0.00930    0.00351   -0.00335
AG23  3    0.536075    0.217389    0.550241    11.00000    0.03826    0.03773 =
         0.04226    0.00452    0.00260    0.00407
AG24  3    0.406903    0.284284    0.619994    11.00000    0.03278    0.03994 =
         0.09139    0.02326    0.01973    0.00531
AG25  3    0.326948    0.410427    0.574119    11.00000    0.01999    0.03275 =
         0.03637    0.00159    0.00153   -0.00036
AG26  3    0.357791    0.379418    0.663729    11.00000    0.02929    0.06861 =
         0.04016   -0.01190    0.00310    0.00237
AG27  3    0.709673    0.209090    0.505798    11.00000    0.05443    0.04176 =
         0.07888    0.01479    0.02247    0.00802
AG28  3    0.722235    0.291229    0.650090    11.00000    0.03061    0.04519 =
         0.05678    0.00945    0.00482   -0.00661
AG29  3    0.782521    0.294346    0.549199    11.00000    0.03552    0.04933 =
         0.04024    0.00556   -0.00141    0.00014
AG30  3    0.804855    0.396438    0.562535    11.00000    0.02281    0.03660 =
         0.03208    0.00696   -0.00239   -0.00127
AG31  3    0.736053    0.397362    0.638046    11.00000    0.02869    0.04247 =
         0.03553    0.00179   -0.00029   -0.00291
AG32  3    0.830808    0.433118    0.463237    11.00000    0.02342    0.03403 =
         0.03145   -0.00177    0.00179   -0.00235
AG33  3    0.710206    0.365634    0.385050    11.00000    0.01873    0.03798 =
         0.04231   -0.00824    0.00191   -0.00002
AG34  3    0.792135    0.337848    0.454430    11.00000    0.02837    0.03829 =
         0.03748    0.00314   -0.00036   -0.00291
AG35  3    0.705870    0.277725    0.427977    11.00000    0.03947    0.04734 =
         0.05328   -0.00260   -0.01167    0.00043
AG36  3    0.636029    0.246035    0.588950    11.00000    0.04406    0.03762 =
         0.03692    0.00513   -0.00057   -0.00019
AG37  3    0.447139    0.418884    0.455279    11.00000    0.02179    0.03204 =
         0.03885    0.00305    0.00190    0.00029
AG38  3    0.535931    0.451741    0.502672    11.00000    0.01743    0.02838 =
         0.02416    0.00332    0.00272   -0.00167
AG39  3    0.488541    0.494466    0.427229    11.00000    0.02021    0.03060 =
         0.03014    0.00229    0.00408   -0.00053
AG40  3    0.532245    0.283379    0.624460    11.00000    0.02819    0.03347 =
         0.03667    0.00937   -0.00068   -0.00271
MO1   5    0.477577    0.394725    0.599779    11.00000    0.02051    0.03004 =
         0.02738    0.00581    0.00517    0.00227
MO2   5    0.603110    0.379897    0.583757    11.00000    0.01714    0.02781 =
         0.02197    0.00346    0.00146    0.00006
MO3   5    0.689204    0.598863    0.549864    11.00000    0.02279    0.03210 =
         0.03987    0.00160   -0.00271   -0.00204
MO4   5    0.682023    0.408738    0.488856    11.00000    0.01152    0.02876 =
         0.02494    0.00368    0.00126   -0.00112
MO5   5    0.576478    0.368127    0.424386    11.00000    0.01688    0.02833 =
         0.02303    0.00005    0.00131    0.00164
MO6   5    0.628450    0.313004    0.504666    11.00000    0.01753    0.02537 =
         0.02968    0.00297    0.00066    0.00156
MO7   5    0.502238    0.330770    0.521214    11.00000    0.01577    0.02664 =
         0.02673    0.00327    0.00161   -0.00164
MO8   5    0.630468    0.463408    0.411521    11.00000    0.01706    0.03024 =
         0.02513    0.00403    0.00429    0.00247
S1    8    0.776816    0.187478    0.591412    10.50000    0.04362    0.06467 =
         0.08831    0.00760    0.00172    0.00756
S1A   8    0.782696    0.199719    0.613007    10.50000    0.04300    0.07694 =
         0.06143    0.02435    0.00318    0.01544
S2    8    0.623919    0.185975    0.536183    11.00000    0.03954    0.02995 =
         0.04054    0.00587    0.00177    0.00518
S3    8    0.685794    0.143149    0.421426    11.00000    0.09389    0.09083 =
         0.11772    0.00645    0.02264    0.00610
S4    8    0.678955    0.291532    0.354739    11.00000    0.02823    0.03568 =
         0.04300   -0.00544    0.00876    0.00078
S5    8    0.580049    0.248772    0.270294    11.00000    0.05158    0.05558 =
         0.06640   -0.02529   -0.01526    0.00530
S6    8    0.459717    0.115714    0.497712    11.00000    0.05786    0.04183 =
         0.07524   -0.00659    0.00093   -0.00889
S7    8    0.464075    0.223325    0.601565    11.00000    0.03183    0.03373 =
         0.05102    0.01115    0.00579   -0.00294
S8    8    0.627491    0.275676    0.659800    11.00000    0.03191    0.04006 =
         0.02867    0.01073   -0.00068   -0.00003
S9    8    0.456296    0.297662    0.724279    11.00000    0.04688    0.05003 =
         0.04363    0.01635    0.01768    0.00130
S10   8    0.569741    0.406383    0.732378    11.00000    0.03742    0.04694 =
         0.04530    0.00840    0.00675    0.00247
S11   8    0.382720    0.447452    0.699763    11.00000    0.03196    0.05047 =
         0.02887    0.00356    0.00037   -0.00949
S12   8    0.331425    0.331595    0.606367    11.00000    0.02771    0.03532 =
         0.04285    0.00438    0.00661   -0.00121
S13   8    0.244768    0.452994    0.586234    11.00000    0.02238    0.02943 =
         0.03086    0.00152   -0.00172   -0.00197
S14   8    0.699786    0.470242    0.651944    11.00000    0.03227    0.04305 =
         0.03566   -0.00745   -0.00078   -0.00372
S15   8    0.766447    0.339083    0.739196    11.00000    0.06189    0.05404 =
         0.04939    0.00891    0.00237    0.01033
S16   8    0.791086    0.336291    0.613170    11.00000    0.01849    0.04111 =
         0.03748    0.00852   -0.00424   -0.00158
S17   8    0.814109    0.469713    0.530126    11.00000    0.02157    0.03774 =
         0.02690   -0.00051   -0.00117   -0.00498
S18   8    0.922708    0.369718    0.504779    11.00000    0.02064    0.03893 =
         0.03559    0.00044   -0.00237    0.00023
S19   8    0.802847    0.394932    0.398701    11.00000    0.01903    0.03326 =
         0.03263   -0.00508    0.00526   -0.00164
S20   8    0.776657    0.261097    0.479553    11.00000    0.03354    0.04190 =
         0.04541    0.00875    0.00813    0.01309
S21   8    0.578913    0.398576    0.274618    11.00000    0.03830    0.04586 =
         0.04668    0.00281   -0.00416   -0.00388
S22   8    0.538977    0.535083    0.680117    11.00000    0.03520    0.04609 =
         0.03820   -0.00595    0.00355   -0.00280
S23   8    0.623118    0.735060    0.522135    11.00000    0.02923    0.03876 =
         0.04120   -0.00196   -0.00176   -0.00495
S24   8    0.532019    0.204343    0.405662    11.00000    0.02903    0.03545 =
         0.04220   -0.00920   -0.00256   -0.00508
S25   8    0.439196    0.330661    0.352312    11.00000    0.03281    0.04743 =
         0.04310    0.00299   -0.00887   -0.00016
S26   8    0.773337    0.461015    0.281710    11.00000    0.06687    0.06382 =
         0.05870    0.00534   -0.01630    0.00460
F1    4    0.785611    0.116754    0.597605    10.50000    0.16354
F1A   4    0.822967    0.115082    0.617454    10.50000    0.10296
F2    4    0.828144    0.135489    0.647388    10.50000    0.12461
F2A   4    0.806851    0.167797    0.669291    10.50000    0.10511
F3    4    0.736411    0.126753    0.641915    11.00000    0.11947
F4    4    0.850603    0.467333    0.231782    11.00000    0.17859
F5    4    0.780351    0.450656    0.202136    11.00000    0.13696
F6    4    0.794660    0.516566    0.220567    11.00000    0.10885
F7    4    0.524762    0.261953    0.202284    11.00000    0.22037    0.24151 =
         0.13212    0.11170   -0.11789   -0.14561
F8    4    0.572599    0.202482    0.202570    11.00000    0.14227    0.18248 =
         0.07493   -0.06309    0.00226   -0.04690
F9    4    0.501028    0.207237    0.237918    11.00000    0.09734    0.13414 =
         0.07088    0.00379   -0.02986   -0.05890
F10   4    1.020466    0.344604    0.490851    11.00000    0.02617    0.07644 =
         0.06060    0.00110    0.00346    0.00655
F11   4    0.973660    0.297638    0.522956    11.00000    0.05320    0.04409 =
         0.06387    0.01077   -0.00770    0.01711
F12   4    0.961403    0.308026    0.457511    11.00000    0.04986    0.04952 =
         0.05694   -0.01099   -0.01264    0.02059
F13   4    0.771663    0.125763    0.387631    11.00000    0.19560
F14   4    0.721667    0.064910    0.409374    11.00000    0.19897
F15   4    0.691729    0.107644    0.352883    11.00000    0.37613
F16   4    0.413300    0.086860    0.431237    11.00000    0.21713    0.20415 =
         0.07998    0.00404   -0.01565   -0.12906
F17   4    0.444388    0.035801    0.473763    11.00000    0.18069    0.07324 =
         0.16024   -0.02554    0.04415   -0.05002
F18   4    0.372120    0.071792    0.485368    11.00000    0.11412    0.18048 =
         0.10912   -0.01184    0.00096   -0.08761
F19   4    0.466094    0.222219    0.761893    11.00000    0.19509    0.05928 =
         0.06955    0.02556    0.06609   -0.00318
F20   4    0.505675    0.272246    0.793058    11.00000    0.11359    0.11791 =
         0.06311    0.02820    0.00079    0.00895
F21   4    0.420644    0.268606    0.795363    11.00000    0.10368    0.08928 =
         0.07346    0.02808    0.05710    0.01172
F22   4    0.804484    0.307595    0.809012    11.00000    0.06401    0.08526 =
         0.08102   -0.00889   -0.01679    0.01613
F23   4    0.749067    0.361900    0.816544    11.00000    0.11588    0.05666 =
         0.06655   -0.00149   -0.00079    0.01812
F24   4    0.720127    0.298443    0.799937    11.00000    0.06537    0.08719 =
         0.06032    0.01261    0.00330   -0.00471
O1    7    0.762376    0.164869    0.554165    10.50000    0.04320    0.06383 =
         0.08672    0.00874    0.00122    0.00819
O1A   7    0.783449    0.225251    0.651415    10.50000    0.06662    0.06330 =
         0.05094   -0.00351   -0.01870    0.01589
O2    7    0.734162    0.204615    0.592128    10.50000    0.04843    0.06596 =
         0.09252    0.00874   -0.00130    0.00735
O2A   7    0.736639    0.217750    0.604037    10.50000    0.04660    0.06504 =
         0.09066    0.00749   -0.00019    0.00741
O3    7    0.827453    0.208595    0.588304    11.00000    0.04974    0.07206 =
         0.09363    0.00808    0.00263    0.00702
O4    7    0.872776    0.345381    0.506956    11.00000    0.02011    0.05643 =
         0.04163    0.01216   -0.00457    0.00501
O5    7    0.924444    0.398876    0.469665    11.00000    0.02517    0.04716 =
         0.04000    0.00230   -0.00090   -0.00290
O6    7    0.941056    0.387957    0.543971    11.00000    0.04177    0.05566 =
         0.03641   -0.00334   -0.00628    0.01654
O7    7    0.770744    0.297178    0.718178    11.00000    0.04541    0.04856 =
         0.05017    0.00760   -0.00771    0.00876
O8    7    0.721829    0.362271    0.728607    11.00000    0.06807    0.05884 =
         0.06574   -0.00801   -0.00058    0.00821
O9    7    0.816123    0.366274    0.740592    11.00000    0.07800    0.06896 =
         0.08184   -0.01165    0.01172   -0.02266
O10   7    0.505503    0.288832    0.703199    11.00000    0.05669    0.04808 =
         0.04649    0.01120    0.01790    0.01233
O11   7    0.409359    0.282795    0.703156    11.00000    0.06835    0.10243 =
         0.05206    0.01071    0.02538   -0.03850
O12   7    0.453515    0.339972    0.743336    11.00000    0.06975    0.06142 =
         0.04170    0.00743    0.01386    0.00748
O13   7    0.455011    0.101956    0.540910    11.00000    0.11417    0.09338 =
         0.05740   -0.00624    0.01246   -0.01159
O14   7    0.433687    0.156246    0.488813    11.00000    0.07221    0.05197 =
         0.11050    0.00362    0.01831    0.00455
O15   7    0.511722    0.111435    0.479554    11.00000    0.04777    0.04464 =
         0.11179   -0.00509    0.00549    0.00042
O16   7    0.635750    0.125292    0.433075    11.00000    0.08965    0.08493 =
         0.11394    0.00519    0.02124    0.00740
O17   7    0.681935    0.187887    0.408134    11.00000    0.10065    0.09713 =
         0.12543    0.00872    0.02081    0.00532
O18   7    0.721647    0.143014    0.458372    11.00000    0.09854    0.09468 =
         0.12132    0.00388    0.02196    0.00300
O19   7    0.595865    0.209892    0.292768    11.00000    0.05586    0.05078 =
         0.08902   -0.01634   -0.01472    0.00589
O20   7    0.542378    0.274840    0.293482    11.00000    0.06557    0.05984 =
         0.08013   -0.01506   -0.01242    0.01234
O21   7    0.621611    0.273469    0.251140    11.00000    0.06517    0.07368 =
         0.07665   -0.01422   -0.01114   -0.00841
O22   7    0.775199    0.416565    0.285033    11.00000    0.26817    0.07743 =
         0.10374    0.02413   -0.09907   -0.04091
O23   7    0.720722    0.477499    0.275967    11.00000    0.06572    0.14211 =
         0.09361    0.06693    0.05046    0.03397
O24   7    0.804348    0.482779    0.311557    11.00000    0.14639    0.11003 =
         0.05809   -0.01059   -0.03029   -0.00049
O25   7    0.630434    0.611418    0.579659    11.00000    0.03873    0.03501 =
         0.03981    0.00600   -0.00229   -0.00398
O26   7    0.742710    0.624022    0.573907    11.00000    0.03904    0.03899 =
         0.05911   -0.00354   -0.00378   -0.01046
O27   7    0.680568    0.618240    0.499046    11.00000    0.03486    0.04639 =
         0.03826   -0.00362    0.00107    0.01045
O28   7    0.701417    0.541605    0.549413    11.00000    0.02188    0.05348 =
         0.04340    0.00230   -0.00157    0.00724
O31   7    0.326046    0.175797    0.546783    11.00000    0.05344    0.04146 =
         0.08111    0.00404    0.00038   -0.01004
O33   7    0.759990    0.593486    0.304255    11.00000    0.07751    0.08993 =
         0.08699    0.03377    0.03129    0.00348
O34   7    0.706721    0.466629    0.770316    11.00000    0.04821    0.06236 =
         0.05532   -0.00324    0.00090    0.01373
O35   7    0.611979    0.436038    0.592577    11.00000    0.02323    0.03618 =
         0.03022    0.00660    0.00015   -0.00725
O36   7    0.656732    0.356231    0.610322    11.00000    0.02195    0.03316 =
         0.03658    0.00662    0.00304   -0.00696
O37   7    0.550424    0.363709    0.620680    11.00000    0.02431    0.03134 =
         0.02234    0.00665    0.00059    0.00499
O38   7    0.527535    0.392196    0.548757    11.00000    0.01544    0.01781 =
         0.02680   -0.00098    0.00079   -0.00348
O39   7    0.634808    0.379625    0.528265    11.00000    0.01693    0.02486 =
         0.02822    0.00040    0.00319   -0.00177
O40   7    0.684698    0.297788    0.533253    11.00000    0.02651    0.03586 =
         0.03363    0.00029   -0.00338   -0.00252
O41   7    0.580075    0.315594    0.551147    11.00000    0.02109    0.01944 =
         0.02902    0.00646    0.00465   -0.01280
O42   7    0.450645    0.352887    0.490355    11.00000    0.02316    0.03185 =
         0.03275   -0.00260    0.00151   -0.00912
O43   7    0.499151    0.274454    0.508734    11.00000    0.02255    0.01385 =
         0.04632   -0.00302    0.00329    0.00123
O44   7    0.472014    0.328305    0.572955    11.00000    0.01752    0.03356 =
         0.02959    0.00983    0.00028   -0.00368
O45   7    0.500508    0.446462    0.618240    11.00000    0.02624    0.02396 =
         0.03979   -0.00077    0.00564    0.00909
O46   7    0.450272    0.369288    0.644332    11.00000    0.02801    0.03904 =
         0.02138    0.01114    0.00889    0.00361
O47   7    0.420630    0.409773    0.569774    11.00000    0.02062    0.02896 =
         0.03527    0.00555   -0.00025    0.00090
O48   7    0.513804    0.389018    0.411505    11.00000    0.02185    0.03993 =
         0.01406    0.00354   -0.00629   -0.00348
O49   7    0.557244    0.345768    0.479467    11.00000    0.01600    0.03130 =
         0.02326    0.00608   -0.00431   -0.00032
O50   7    0.566527    0.478105    0.393113    11.00000    0.02205    0.03921 =
         0.03074    0.00606   -0.00214    0.00476
O51   7    0.603308    0.425510    0.459503    11.00000    0.02116    0.02359 =
         0.02388    0.00491   -0.00210    0.01280
O52   7    0.647901    0.508161    0.444541    11.00000    0.03105    0.04386 =
         0.02102    0.00292    0.00567   -0.00480
O53   7    0.682207    0.457202    0.518687    11.00000    0.01813    0.04041 =
         0.02277    0.00599    0.00082    0.00177
O54   7    0.612352    0.265918    0.477271    11.00000    0.03373    0.02675 =
         0.03880    0.00240   -0.00540    0.00049
O55   7    0.577674    0.317988    0.398403    11.00000    0.02361    0.03339 =
         0.03618    0.00251   -0.00533   -0.00358
O56   7    0.655705    0.347660    0.458960    11.00000    0.02155    0.03276 =
         0.02394    0.00708    0.00624    0.00574
O57   7    0.672860    0.471917    0.367444    11.00000    0.01831    0.03987 =
         0.02966   -0.00431    0.00325   -0.00031
O58   7    0.700514    0.428590    0.437230    11.00000    0.01232    0.03818 =
         0.03474    0.01617    0.00267   -0.00325
O59   7    0.621269    0.397340    0.387802    11.00000    0.01976    0.03619 =
         0.01618    0.00049    0.00892   -0.00429
O60   7    0.742033    0.383023    0.503365    11.00000    0.01694    0.03485 =
         0.02871    0.00743   -0.00355    0.00070
N1    6    0.290609    0.109557    0.557592    11.00000    0.07565    0.06526 =
         0.14994   -0.00166    0.03910   -0.00909
N3    6    0.786584    0.476572    0.805884    11.00000    0.09973    0.06765 =
         0.07291   -0.01842   -0.03402    0.02472
N4    6    0.826662    0.611602    0.260726    11.00000    0.07649    0.09287 =
         0.09944    0.03613    0.00237   -0.01910
C1    1    0.571680    0.384520    0.785872    11.00000    0.11029    0.17767 =
         0.05088    0.03403    0.02724    0.07031
AFIX  13
H1    2    0.554827    0.356261    0.779619    11.00000   -1.20000
AFIX   0
C2    1    0.614970    0.368904    0.802970    11.00000    0.11286    0.17951 =
         0.05261    0.03508    0.02566    0.07078
AFIX  23
H2A   2    0.639752    0.393038    0.806411    11.00000   -1.20000
H2B   2    0.630582    0.348587    0.783288    11.00000   -1.20000
AFIX   0
C3    1    0.610947    0.344791    0.846143    11.00000    0.11412    0.18060 =
         0.05365    0.03498    0.02551    0.07020
AFIX  23
H3A   2    0.600041    0.314636    0.841610    11.00000   -1.20000
H3B   2    0.645578    0.344509    0.859779    11.00000   -1.20000
AFIX   0
C4    1    0.573481    0.366187    0.872507    11.00000    0.11422    0.18097 =
         0.05333    0.03518    0.02623    0.06949
AFIX  23
H4A   2    0.563878    0.345772    0.894398    11.00000   -1.20000
H4B   2    0.591429    0.390695    0.885873    11.00000   -1.20000
AFIX   0
C5    1    0.527206    0.381750    0.854630    11.00000    0.11218    0.17942 =
         0.05094    0.03530    0.02710    0.06879
AFIX  23
H5A   2    0.512340    0.402850    0.873927    11.00000   -1.20000
H5B   2    0.502519    0.357354    0.853102    11.00000   -1.20000
AFIX   0
C6    1    0.527489    0.402969    0.812296    11.00000    0.11047    0.17761 =
         0.04986    0.03423    0.02782    0.06870
AFIX  23
H6A   2    0.532291    0.434364    0.815443    11.00000   -1.20000
H6B   2    0.493570    0.397990    0.798380    11.00000   -1.20000
AFIX   0
C7    1    0.564551    0.551831    0.729950    11.00000    0.05213    0.06107 =
         0.06090    0.03210   -0.04516   -0.02989
AFIX  13
H7    2    0.552202    0.582028    0.733785    11.00000   -1.20000
AFIX   0
C8    1    0.622325    0.553470    0.735447    11.00000    0.05721    0.05255 =
         0.03298    0.00123    0.00290    0.00462
AFIX  23
H8A   2    0.636982    0.573120    0.714721    11.00000   -1.20000
H8B   2    0.636816    0.524479    0.730500    11.00000   -1.20000
AFIX   0
C9    1    0.639762    0.568810    0.778632    11.00000    0.02994    0.08371 =
         0.04191   -0.01024   -0.00484    0.00133
AFIX  23
H9A   2    0.678265    0.568582    0.780529    11.00000   -1.20000
H9B   2    0.627793    0.598688    0.782959    11.00000   -1.20000
AFIX   0
C10   1    0.617615    0.539991    0.811833    11.00000    0.05912    0.06832 =
         0.03946    0.00029   -0.00713    0.00901
AFIX  23
H10A  2    0.628581    0.550946    0.839047    11.00000   -1.20000
H10B  2    0.631711    0.510576    0.808753    11.00000   -1.20000
AFIX   0
C11   1    0.557979    0.538472    0.809314    11.00000    0.07657    0.04470 =
         0.03781   -0.00414    0.00386   -0.00567
AFIX  23
H11A  2    0.543839    0.567270    0.815676    11.00000   -1.20000
H11B  2    0.544911    0.518104    0.830081    11.00000   -1.20000
AFIX   0
C12   1    0.538186    0.524348    0.766266    11.00000    0.05448    0.05798 =
         0.02983   -0.00955   -0.00891   -0.00197
AFIX  23
H12A  2    0.499903    0.527906    0.764744    11.00000   -1.20000
H12B  2    0.546090    0.493505    0.762282    11.00000   -1.20000
AFIX   0
C13   1    0.360951    0.448227    0.754452    11.00000    0.04309    0.05594 =
         0.01959   -0.00188    0.00565   -0.00634
AFIX  13
H13   2    0.325613    0.461744    0.753966    11.00000   -1.20000
AFIX   0
C14   1    0.395204    0.477926    0.780596    11.00000    0.04944    0.06854 =
         0.03705    0.01135   -0.00464   -0.00874
AFIX  23
H14A  2    0.392363    0.507799    0.770397    11.00000   -1.20000
H14B  2    0.432072    0.468892    0.778831    11.00000   -1.20000
AFIX   0
C15   1    0.377149    0.475700    0.825595    11.00000    0.08900    0.11682 =
         0.03515   -0.02256    0.01194   -0.04571
AFIX  23
H15A  2    0.403741    0.490112    0.842957    11.00000   -1.20000
H15B  2    0.344507    0.492407    0.827883    11.00000   -1.20000
AFIX   0
C16   1    0.367884    0.432155    0.842608    11.00000    0.08546    0.09464 =
         0.02599    0.00235    0.00136    0.00330
AFIX  23
H16A  2    0.350814    0.435108    0.869475    11.00000   -1.20000
H16B  2    0.401901    0.417909    0.847304    11.00000   -1.20000
AFIX   0
C17   1    0.333615    0.402955    0.814653    11.00000    0.06003    0.07707 =
         0.06306    0.00424    0.01846   -0.00570
AFIX  23
H17A  2    0.334017    0.373282    0.825574    11.00000   -1.20000
H17B  2    0.297206    0.413394    0.814973    11.00000   -1.20000
AFIX   0
C18   1    0.352952    0.402585    0.770653    11.00000    0.06099    0.05962 =
         0.02966    0.00099    0.01488   -0.00702
AFIX  23
H18A  2    0.327311    0.387440    0.752981    11.00000   -1.20000
H18B  2    0.386283    0.386672    0.769480    11.00000   -1.20000
AFIX   0
C19   1    0.450741    0.174820    0.634141    11.00000    0.04661    0.03496 =
         0.05146    0.01804   -0.00694   -0.00793
AFIX  13
H19   2    0.455831    0.148581    0.616969    11.00000   -1.20000
AFIX   0
C20   1    0.489091    0.172331    0.671423    11.00000    0.05270    0.04145 =
         0.05328    0.01688    0.00015   -0.01378
AFIX  23
H20A  2    0.525313    0.169968    0.661628    11.00000   -1.20000
H20B  2    0.486325    0.198812    0.688047    11.00000   -1.20000
AFIX   0
C21   1    0.475657    0.132796    0.697858    11.00000    0.06046    0.05336 =
         0.08562    0.02242   -0.02034   -0.00777
AFIX  23
H21A  2    0.483315    0.106355    0.682191    11.00000   -1.20000
H21B  2    0.498153    0.132791    0.722676    11.00000   -1.20000
AFIX   0
C22   1    0.418255    0.132011    0.710835    11.00000    0.07314    0.05947 =
         0.05136    0.01418    0.00073   -0.01898
AFIX  23
H22A  2    0.411644    0.105502    0.726698    11.00000   -1.20000
H22B  2    0.411451    0.156880    0.728896    11.00000   -1.20000
AFIX   0
C23   1    0.381043    0.133623    0.674313    11.00000    0.05454    0.05155 =
         0.06824    0.01610   -0.00517   -0.02251
AFIX  23
H23A  2    0.344586    0.134517    0.683795    11.00000   -1.20000
H23B  2    0.385470    0.107721    0.657110    11.00000   -1.20000
AFIX   0
C24   1    0.393676    0.175341    0.648736    11.00000    0.03359    0.04018 =
         0.04894    0.00778    0.00177   -0.00469
AFIX  23
H24A  2    0.369918    0.176980    0.624702    11.00000   -1.20000
H24B  2    0.387822    0.201104    0.665852    11.00000   -1.20000
AFIX   0
C25   1    0.259249    0.271476    0.581793    11.00000    0.05513    0.14469 =
         0.18661    0.03237    0.00260   -0.04432
AFIX  23
H25A  2    0.284274    0.248360    0.588840    11.00000   -1.20000
H25B  2    0.269003    0.282697    0.554583    11.00000   -1.20000
AFIX   0
C26   1    0.266407    0.306251    0.611642    11.00000    0.05007    0.14222 =
         0.18353    0.03520    0.00367   -0.04744
AFIX  13
H26   2    0.239567    0.328721    0.605554    11.00000   -1.20000
AFIX   0
C27   1    0.256959    0.289650    0.655455    11.00000    0.05203    0.14399 =
         0.18359    0.03711    0.00349   -0.04736
AFIX  23
H27A  2    0.256101    0.313882    0.675069    11.00000   -1.20000
H27B  2    0.284969    0.269585    0.663974    11.00000   -1.20000
AFIX   0
C28   1    0.200928    0.232105    0.618200    11.00000    0.06409    0.15044 =
         0.18948    0.03320   -0.00076   -0.03798
AFIX  23
H28A  2    0.230763    0.212254    0.621759    11.00000   -1.20000
H28B  2    0.168670    0.214888    0.620435    11.00000   -1.20000
AFIX   0
C29   1    0.202320    0.265665    0.654041    11.00000    0.06623    0.15364 =
         0.18961    0.03427   -0.00069   -0.03554
AFIX  23
H29A  2    0.196544    0.250798    0.680390    11.00000   -1.20000
H29B  2    0.174056    0.286934    0.650005    11.00000   -1.20000
AFIX   0
C30   1    0.202854    0.250256    0.577485    11.00000    0.06027    0.14749 =
         0.18855    0.03218    0.00092   -0.04096
AFIX  23
H30A  2    0.175215    0.271905    0.572642    11.00000   -1.20000
H30B  2    0.201346    0.227969    0.555880    11.00000   -1.20000
AFIX   0
C31   1    0.617323    0.231710    0.698344    11.00000    0.02868    0.05127 =
         0.04927    0.03245   -0.01195   -0.01138
AFIX  13
H31   2    0.579316    0.224828    0.699383    11.00000   -1.20000
AFIX   0
C32   1    0.635644    0.247340    0.741284    11.00000    0.08050    0.09529 =
         0.07077    0.05356   -0.01811   -0.03250
AFIX  23
H32A  2    0.616383    0.273700    0.748759    11.00000   -1.20000
H32B  2    0.673216    0.254398    0.740646    11.00000   -1.20000
AFIX   0
C33   1    0.625903    0.211604    0.774057    11.00000    0.18009    0.10043 =
         0.05019    0.04731   -0.00987    0.00454
AFIX  23
H33A  2    0.639603    0.221135    0.801015    11.00000   -1.20000
H33B  2    0.588037    0.206463    0.776616    11.00000   -1.20000
AFIX   0
C34   1    0.651767    0.171997    0.761898    11.00000    0.04392    0.09469 =
         0.11833    0.04314   -0.02793   -0.02464
AFIX  23
H34A  2    0.644095    0.149537    0.782422    11.00000   -1.20000
H34B  2    0.689856    0.176913    0.762460    11.00000   -1.20000
AFIX   0
C35   1    0.635977    0.154808    0.718905    11.00000    0.09258    0.05619 =
         0.12241    0.03417    0.01961    0.01234
AFIX  23
H35A  2    0.598775    0.146458    0.718497    11.00000   -1.20000
H35B  2    0.657075    0.129238    0.712032    11.00000   -1.20000
AFIX   0
C36   1    0.645997    0.192588    0.686238    11.00000    0.06810    0.07005 =
         0.07790    0.04593    0.02110    0.01652
AFIX  23
H36A  2    0.683719    0.198942    0.684999    11.00000   -1.20000
H36B  2    0.634152    0.183210    0.658709    11.00000   -1.20000
AFIX   0
C37   1    0.631940    0.133431    0.565077    11.00000    0.04499    0.02295 =
         0.05264    0.00279   -0.00222    0.00392
AFIX  13
H37   2    0.661781    0.137072    0.584722    11.00000   -1.20000
AFIX   0
C38   1    0.584230    0.123898    0.589864    11.00000    0.07220    0.06240 =
         0.06391    0.01802   -0.00549   -0.00412
AFIX  23
H38A  2    0.553672    0.119902    0.571501    11.00000   -1.20000
H38B  2    0.576943    0.148125    0.608582    11.00000   -1.20000
AFIX   0
C39   1    0.594796    0.081247    0.615473    11.00000    0.10211    0.05523 =
         0.06889    0.01921    0.00659    0.00355
AFIX  23
H39A  2    0.623852    0.086021    0.635133    11.00000   -1.20000
H39B  2    0.563381    0.073569    0.631154    11.00000   -1.20000
AFIX   0
C40   1    0.608576    0.044582    0.586208    11.00000    0.07936    0.05511 =
         0.08973    0.03566   -0.01598   -0.00233
AFIX  23
H40A  2    0.614474    0.018094    0.602391    11.00000   -1.20000
H40B  2    0.578531    0.039326    0.567612    11.00000   -1.20000
AFIX   0
C41   1    0.655525    0.053072    0.561126    11.00000    0.12104    0.04296 =
         0.12702   -0.00295    0.00424    0.01301
AFIX  23
H41A  2    0.661055    0.029276    0.541542    11.00000   -1.20000
H41B  2    0.686799    0.055556    0.578979    11.00000   -1.20000
AFIX   0
C42   1    0.645528    0.097600    0.536762    11.00000    0.07998    0.04042 =
         0.10990    0.01469    0.01943    0.01681
AFIX  23
H42A  2    0.677262    0.105350    0.521511    11.00000   -1.20000
H42B  2    0.616829    0.093521    0.516637    11.00000   -1.20000
AFIX   0
C43   1    0.834081    0.229350    0.459082    11.00000    0.10984    0.17554 =
         0.06472   -0.00373    0.00560    0.10444
AFIX  13
H43   2    0.859186    0.253881    0.457964    11.00000   -1.20000
AFIX   0
C44   1    0.860206    0.206159    0.486306    11.00000    0.11201    0.17823 =
         0.06769   -0.00397    0.00588    0.10359
AFIX  23
H44A  2    0.837444    0.182617    0.495855    11.00000   -1.20000
H44B  2    0.868550    0.224538    0.510232    11.00000   -1.20000
AFIX   0
C45   1    0.913582    0.185550    0.469645    11.00000    0.11301    0.17938 =
         0.06954   -0.00368    0.00661    0.10268
AFIX  23
H45A  2    0.941157    0.207757    0.468915    11.00000   -1.20000
H45B  2    0.925348    0.162159    0.488091    11.00000   -1.20000
AFIX   0
C46   1    0.903910    0.168339    0.427810    11.00000    0.11469    0.17923 =
         0.06965   -0.00482    0.00843    0.10101
AFIX  23
H46A  2    0.937523    0.159190    0.416108    11.00000   -1.20000
H46B  2    0.881481    0.142571    0.429828    11.00000   -1.20000
AFIX   0
C47   1    0.879977    0.197999    0.400808    11.00000    0.11423    0.17736 =
         0.06633   -0.00493    0.00813    0.10058
AFIX  23
H47A  2    0.870881    0.182491    0.375249    11.00000   -1.20000
H47B  2    0.906246    0.219975    0.393724    11.00000   -1.20000
AFIX   0
C48   1    0.830956    0.221574    0.415184    11.00000    0.11147    0.17521 =
         0.06488   -0.00439    0.00597    0.10274
AFIX  23
H48A  2    0.827566    0.249283    0.400509    11.00000   -1.20000
H48B  2    0.799761    0.204028    0.408755    11.00000   -1.20000
AFIX   0
C49   1    0.859127    0.383209    0.364091    11.00000    0.02391    0.03891 =
         0.03828   -0.00222    0.00712   -0.00744
AFIX  13
H49   2    0.845421    0.381246    0.335367    11.00000   -1.20000
AFIX   0
C50   1    0.884588    0.338841    0.375587    11.00000    0.04869    0.04214 =
         0.03455   -0.01288   -0.00958    0.01218
AFIX  23
H50A  2    0.895249    0.339058    0.404807    11.00000   -1.20000
H50B  2    0.858724    0.315586    0.371568    11.00000   -1.20000
AFIX   0
C51   1    0.932261    0.330108    0.348984    11.00000    0.04148    0.07054 =
         0.05063   -0.02260    0.00796    0.01779
AFIX  23
H51A  2    0.920830    0.326151    0.320184    11.00000   -1.20000
H51B  2    0.949306    0.303200    0.358186    11.00000   -1.20000
AFIX   0
C52   1    0.972511    0.367977    0.351493    11.00000    0.02155    0.09960 =
         0.05809   -0.02489    0.00768    0.01818
AFIX  23
H52A  2    0.986564    0.370025    0.379774    11.00000   -1.20000
H52B  2    1.001915    0.361828    0.333061    11.00000   -1.20000
AFIX   0
C53   1    0.948270    0.410064    0.339680    11.00000    0.03152    0.07085 =
         0.05546   -0.01052    0.00594   -0.00160
AFIX  23
H53A  2    0.937812    0.409028    0.310432    11.00000   -1.20000
H53B  2    0.974456    0.433183    0.343024    11.00000   -1.20000
AFIX   0
C54   1    0.898972    0.421196    0.366261    11.00000    0.01869    0.04772 =
         0.04473   -0.00948    0.01064   -0.00400
AFIX  23
H54A  2    0.909823    0.426163    0.395052    11.00000   -1.20000
H54B  2    0.882382    0.447796    0.355804    11.00000   -1.20000
AFIX   0
C55   1    0.735847    0.276019    0.321879    11.00000    0.08645    0.10957 =
         0.10134    0.01306    0.05128    0.03940
AFIX  13
H55   2    0.765469    0.280190    0.341632    11.00000   -1.20000
AFIX   0
C56   1    0.741239    0.231988    0.312671    11.00000    0.08999    0.11218 =
         0.10369    0.01158    0.05002    0.04080
AFIX  23
H56A  2    0.710231    0.221776    0.297230    11.00000   -1.20000
H56B  2    0.744172    0.215161    0.338312    11.00000   -1.20000
AFIX   0
C57   1    0.792592    0.225347    0.285755    11.00000    0.09190    0.11372 =
         0.10476    0.01078    0.04966    0.04159
AFIX  23
H57A  2    0.823599    0.225232    0.304051    11.00000   -1.20000
H57B  2    0.790731    0.197108    0.271864    11.00000   -1.20000
AFIX   0
C58   1    0.798372    0.259321    0.254932    11.00000    0.09123    0.11487 =
         0.10461    0.01131    0.04981    0.04127
AFIX  23
H58A  2    0.834211    0.256686    0.244380    11.00000   -1.20000
H58B  2    0.774639    0.251700    0.231961    11.00000   -1.20000
AFIX   0
C59   1    0.790833    0.301044    0.262334    11.00000    0.08838    0.11272 =
         0.10253    0.01282    0.05037    0.03943
AFIX  23
H59A  2    0.784366    0.315643    0.235835    11.00000   -1.20000
H59B  2    0.823496    0.312992    0.274022    11.00000   -1.20000
AFIX   0
C60   1    0.746307    0.312520    0.291109    11.00000    0.08483    0.10949 =
         0.10022    0.01419    0.05090    0.03957
AFIX  23
H60A  2    0.714309    0.318121    0.274772    11.00000   -1.20000
H60B  2    0.755260    0.339116    0.306255    11.00000   -1.20000
AFIX   0
C61   1    0.896239    0.483282    0.587729    11.00000    0.03332    0.04638 =
         0.02948   -0.00042   -0.00153   -0.00888
AFIX  23
H61A  2    0.870061    0.480572    0.609583    11.00000   -1.20000
H61B  2    0.909471    0.454203    0.581310    11.00000   -1.20000
AFIX   0
C62   1    0.870267    0.503573    0.548451    11.00000    0.02128    0.03809 =
         0.04134   -0.00871    0.00433   -0.01480
AFIX  13
H62   2    0.856423    0.532519    0.555978    11.00000   -1.20000
AFIX   0
C63   1    0.910860    0.509742    0.514367    11.00000    0.03180    0.03103 =
         0.04329    0.00025   -0.00010   -0.00719
AFIX  23
H63A  2    0.893846    0.522812    0.490034    11.00000   -1.20000
H63B  2    0.924985    0.481433    0.506262    11.00000   -1.20000
AFIX   0
C64   1    0.956620    0.539507    0.529683    11.00000    0.02077    0.05690 =
         0.04481    0.00235   -0.00226   -0.01111
AFIX  23
H64A  2    0.942879    0.568371    0.536310    11.00000   -1.20000
H64B  2    0.982628    0.542710    0.507763    11.00000   -1.20000
AFIX   0
C65   1    0.983697    0.519030    0.569421    11.00000    0.02844    0.04963 =
         0.05866   -0.00866    0.01121   -0.00606
AFIX  23
H65A  2    0.999722    0.491100    0.562375    11.00000   -1.20000
H65B  2    1.011484    0.538382    0.579751    11.00000   -1.20000
AFIX   0
C66   1    0.942194    0.512450    0.602853    11.00000    0.03266    0.08593 =
         0.03574   -0.00438   -0.00808   -0.02432
AFIX  23
H66A  2    0.928244    0.540771    0.611102    11.00000   -1.20000
H66B  2    0.958834    0.499158    0.627233    11.00000   -1.20000
AFIX   0
C67   1    0.744591    0.507047    0.680918    11.00000    0.03464    0.05886 =
         0.03861   -0.00732   -0.01205   -0.00602
AFIX  13
H67   2    0.729475    0.513230    0.708373    11.00000   -1.20000
AFIX   0
C68   1    0.798567    0.485734    0.686772    11.00000    0.03461    0.06256 =
         0.06298   -0.00316   -0.00774   -0.00197
AFIX  23
H68A  2    0.812209    0.477343    0.659706    11.00000   -1.20000
H68B  2    0.794714    0.459300    0.703321    11.00000   -1.20000
AFIX   0
C69   1    0.838732    0.516598    0.708604    11.00000    0.03841    0.06829 =
         0.12431   -0.02087   -0.03603    0.00357
AFIX  23
H69A  2    0.827547    0.521948    0.737049    11.00000   -1.20000
H69B  2    0.873350    0.502622    0.709734    11.00000   -1.20000
AFIX   0
C70   1    0.842949    0.559444    0.685856    11.00000    0.02561    0.04462 =
         0.14296   -0.03639    0.00476   -0.00753
AFIX  23
H70A  2    0.858467    0.554462    0.658669    11.00000   -1.20000
H70B  2    0.866339    0.578942    0.701413    11.00000   -1.20000
AFIX   0
C71   1    0.788485    0.581292    0.680185    11.00000    0.04315    0.06230 =
         0.08621   -0.02717   -0.02148   -0.00595
AFIX  23
H71A  2    0.792346    0.608328    0.664545    11.00000   -1.20000
H71B  2    0.774047    0.588458    0.707308    11.00000   -1.20000
AFIX   0
C72   1    0.749863    0.550087    0.656551    11.00000    0.05001    0.04207 =
         0.03930    0.00044    0.00422   -0.00939
AFIX  23
H72A  2    0.715285    0.563877    0.653575    11.00000   -1.20000
H72B  2    0.763280    0.544133    0.628838    11.00000   -1.20000
AFIX   0
C73   1    0.855928    0.331941    0.640865    11.00000    0.01458    0.06331 =
         0.03652    0.01868   -0.00391   -0.00034
AFIX  13
H73   2    0.850417    0.316005    0.667046    11.00000   -1.20000
AFIX   0
C74   1    0.894966    0.306686    0.615320    11.00000    0.02961    0.09796 =
         0.04129    0.02133   -0.00065    0.00596
AFIX  23
H74A  2    0.898908    0.320634    0.588298    11.00000   -1.20000
H74B  2    0.881870    0.277131    0.610764    11.00000   -1.20000
AFIX   0
C75   1    0.949683    0.304887    0.638147    11.00000    0.02899    0.12827 =
         0.07451    0.02243   -0.00950    0.01605
AFIX  23
H75A  2    0.946765    0.287266    0.663244    11.00000   -1.20000
H75B  2    0.975581    0.291143    0.620152    11.00000   -1.20000
AFIX   0
C76   1    0.968242    0.350431    0.649634    11.00000    0.04484    0.11717 =
         0.04418    0.03078   -0.01375   -0.01917
AFIX  23
H76A  2    1.001403    0.348212    0.665254    11.00000   -1.20000
H76B  2    0.975253    0.366638    0.624212    11.00000   -1.20000
AFIX   0
C77   1    0.930127    0.374871    0.674390    11.00000    0.04993    0.08643 =
         0.06397    0.02195   -0.02279   -0.02153
AFIX  23
H77A  2    0.943656    0.404177    0.679602    11.00000   -1.20000
H77B  2    0.925627    0.360467    0.701135    11.00000   -1.20000
AFIX   0
C78   1    0.875977    0.377889    0.651610    11.00000    0.06059    0.06201 =
         0.05089    0.00965   -0.01752   -0.01226
AFIX  23
H78A  2    0.850533    0.392583    0.669330    11.00000   -1.20000
H78B  2    0.879616    0.394930    0.626216    11.00000   -1.20000
AFIX   0
C79   1    0.603433    0.377252    0.221651    11.00000    0.10789    0.10441 =
         0.06343   -0.03032    0.01538   -0.01311
AFIX  13
H79   2    0.606848    0.345327    0.223974    11.00000   -1.20000
AFIX   0
C80   1    0.564074    0.385825    0.191133    11.00000    0.10914    0.10606 =
         0.06589   -0.02873    0.01504   -0.01247
AFIX  23
H80A  2    0.558531    0.417188    0.188497    11.00000   -1.20000
H80B  2    0.530749    0.372382    0.199084    11.00000   -1.20000
AFIX   0
C81   1    0.583331    0.366184    0.148150    11.00000    0.11085    0.10761 =
         0.06792   -0.02713    0.01592   -0.01310
AFIX  23
H81A  2    0.585876    0.334502    0.150014    11.00000   -1.20000
H81B  2    0.558208    0.373518    0.126019    11.00000   -1.20000
AFIX   0
C82   1    0.636486    0.385390    0.139013    11.00000    0.11103    0.10742 =
         0.06822   -0.02712    0.01779   -0.01373
AFIX  23
H82A  2    0.648594    0.374224    0.112393    11.00000   -1.20000
H82B  2    0.633032    0.416970    0.136544    11.00000   -1.20000
AFIX   0
C83   1    0.675345    0.375569    0.170431    11.00000    0.10991    0.10657 =
         0.06681   -0.02850    0.01885   -0.01365
AFIX  23
H83A  2    0.709284    0.388170    0.162835    11.00000   -1.20000
H83B  2    0.679697    0.344053    0.172770    11.00000   -1.20000
AFIX   0
C84   1    0.657005    0.394997    0.213610    11.00000    0.10793    0.10501 =
         0.06447   -0.03015    0.01866   -0.01257
AFIX  23
H84A  2    0.681532    0.386370    0.235725    11.00000   -1.20000
H84B  2    0.655912    0.426768    0.212361    11.00000   -1.20000
AFIX   0
C85   1    0.387466    0.302788    0.320358    11.00000    0.02159    0.06594 =
         0.06021    0.00344   -0.01111   -0.00695
AFIX  13
H85   2    0.384695    0.272015    0.328891    11.00000   -1.20000
AFIX   0
C86   1    0.335501    0.326118    0.328537    11.00000    0.04290    0.07022 =
         0.04406   -0.00402   -0.00731   -0.00593
AFIX  23
H86A  2    0.338451    0.356851    0.321097    11.00000   -1.20000
H86B  2    0.326874    0.324183    0.357935    11.00000   -1.20000
AFIX   0
C87   1    0.291225    0.303824    0.301667    11.00000    0.03814    0.08666 =
         0.06232   -0.01152   -0.00748    0.00314
AFIX  23
H87A  2    0.287191    0.273565    0.310423    11.00000   -1.20000
H87B  2    0.257706    0.318734    0.306096    11.00000   -1.20000
AFIX   0
C88   1    0.304199    0.305168    0.257075    11.00000    0.04493    0.10334 =
         0.06413   -0.02315   -0.02437    0.00820
AFIX  23
H88A  2    0.305029    0.335446    0.247811    11.00000   -1.20000
H88B  2    0.276622    0.290134    0.241220    11.00000   -1.20000
AFIX   0
C89   1    0.357739    0.283735    0.248360    11.00000    0.07626    0.08831 =
         0.06179   -0.01977   -0.00327   -0.00694
AFIX  23
H89A  2    0.365991    0.286803    0.218980    11.00000   -1.20000
H89B  2    0.355931    0.252689    0.254796    11.00000   -1.20000
AFIX   0
C90   1    0.401704    0.305317    0.274982    11.00000    0.04675    0.06905 =
         0.04640    0.00052   -0.00893    0.00267
AFIX  23
H90A  2    0.435205    0.290413    0.270460    11.00000   -1.20000
H90B  2    0.405797    0.335745    0.266790    11.00000   -1.20000
AFIX   0
C91   1    0.185908    0.417180    0.591655    11.00000    0.03688    0.02545 =
         0.05077    0.00989    0.00966   -0.00511
AFIX  13
H91   2    0.193944    0.395984    0.613859    11.00000   -1.20000
AFIX   0
C92   1    0.136936    0.443478    0.605199    11.00000    0.03441    0.03530 =
         0.04205    0.00897    0.00950   -0.00012
AFIX  23
H92A  2    0.144481    0.457809    0.631665    11.00000   -1.20000
H92B  2    0.129259    0.466023    0.584618    11.00000   -1.20000
AFIX   0
C93   1    0.089031    0.414130    0.609696    11.00000    0.03609    0.07637 =
         0.05029    0.00466    0.01446    0.00057
AFIX  23
H93A  2    0.094910    0.394257    0.632958    11.00000   -1.20000
H93B  2    0.058197    0.431958    0.615928    11.00000   -1.20000
AFIX   0
C94   1    0.078135    0.388118    0.571082    11.00000    0.03213    0.08084 =
         0.06077    0.01495   -0.00208   -0.01368
AFIX  23
H94A  2    0.067857    0.407788    0.548582    11.00000   -1.20000
H94B  2    0.048742    0.368259    0.575974    11.00000   -1.20000
AFIX   0
C95   1    0.126880    0.361750    0.558105    11.00000    0.03179    0.04045 =
         0.07289    0.00950   -0.00403   -0.00245
AFIX  23
H95A  2    0.134849    0.339755    0.579156    11.00000   -1.20000
H95B  2    0.119450    0.346792    0.531937    11.00000   -1.20000
AFIX   0
C96   1    0.174726    0.391934    0.552973    11.00000    0.02267    0.03865 =
         0.04876   -0.00150   -0.01227   -0.00781
AFIX  23
H96A  2    0.205659    0.374539    0.546008    11.00000   -1.20000
H96B  2    0.167909    0.412112    0.530104    11.00000   -1.20000
AFIX   0
C97   1    0.496593    0.162369    0.374784    11.00000    0.04575    0.04781 =
         0.05216   -0.00763    0.00501   -0.01464
AFIX  13
H97   2    0.475863    0.146502    0.395648    11.00000   -1.20000
AFIX   0
C98   1    0.457874    0.178802    0.347112    11.00000    0.08313    0.07301 =
         0.12598   -0.05073   -0.05448    0.03064
AFIX  23
H98A  2    0.474680    0.199984    0.328920    11.00000   -1.20000
H98B  2    0.431541    0.194414    0.363260    11.00000   -1.20000
AFIX   0
C99   1    0.428523    0.144425    0.319320    11.00000    0.06410    0.05827 =
         0.15258   -0.03551   -0.04938    0.02233
AFIX  23
H99A  2    0.403942    0.127497    0.335972    11.00000   -1.20000
H99B  2    0.408608    0.159008    0.297220    11.00000   -1.20000
AFIX   0
C100  1    0.470430    0.114611    0.300846    11.00000    0.12432    0.06860 =
         0.07739   -0.02521   -0.02649    0.02228
AFIX  23
H10C  2    0.493591    0.131649    0.283076    11.00000   -1.20000
H10D  2    0.453286    0.092366    0.283727    11.00000   -1.20000
AFIX   0
C101  1    0.504089    0.092096    0.335815    11.00000    0.08351    0.05574 =
         0.08810   -0.01165   -0.02387    0.00854
AFIX  23
H10E  2    0.481421    0.075905    0.354657    11.00000   -1.20000
H10F  2    0.529674    0.072030    0.323867    11.00000   -1.20000
AFIX   0
C102  1    0.532350    0.129407    0.358847    11.00000    0.05573    0.06624 =
         0.06251   -0.01560    0.01019   -0.00194
AFIX  23
H10G  2    0.552781    0.117238    0.381972    11.00000   -1.20000
H10H  2    0.557094    0.143289    0.339968    11.00000   -1.20000
AFIX   0
C103  1    0.686453    0.760359    0.539227    11.00000    0.04102    0.08502 =
         0.06550   -0.01239   -0.01082   -0.00778
AFIX  13
H103  2    0.699073    0.777476    0.515405    11.00000   -1.20000
AFIX   0
C104  1    0.679683    0.790851    0.572622    11.00000    0.07567    0.07323 =
         0.10002   -0.02509   -0.01761   -0.02009
AFIX  23
H10I  2    0.664505    0.776000    0.596478    11.00000   -1.20000
H10J  2    0.655400    0.813898    0.563913    11.00000   -1.20000
AFIX   0
C105  1    0.733249    0.810809    0.584973    11.00000    0.11701    0.09298 =
         0.08526   -0.03700   -0.00777   -0.05021
AFIX  23
H10K  2    0.746019    0.828465    0.561968    11.00000   -1.20000
H10L  2    0.728322    0.830100    0.608709    11.00000   -1.20000
AFIX   0
C106  1    0.773436    0.778108    0.595747    11.00000    0.10731    0.11103 =
         0.16010   -0.02898   -0.05962   -0.01020
AFIX  23
H10M  2    0.762056    0.761268    0.619744    11.00000   -1.20000
H10N  2    0.806646    0.792548    0.602964    11.00000   -1.20000
AFIX   0
C107  1    0.781932    0.746361    0.557023    11.00000    0.05445    0.07010 =
         0.21545   -0.00809   -0.06159   -0.00953
AFIX  23
H10O  2    0.795110    0.762531    0.533192    11.00000   -1.20000
H10P  2    0.807053    0.723306    0.564042    11.00000   -1.20000
AFIX   0
C108  1    0.726979    0.727163    0.547475    11.00000    0.04307    0.11082 =
         0.15114   -0.03250   -0.03468   -0.00500
AFIX  23
H10Q  2    0.729426    0.708063    0.523340    11.00000   -1.20000
H10R  2    0.716018    0.709404    0.570993    11.00000   -1.20000
AFIX   0
C109  1    0.240457    0.122131    0.546706    11.00000    0.05780    0.10475 =
         0.37529   -0.09375    0.06301   -0.00403
AFIX 137
H10S  2    0.227073    0.103291    0.524980    11.00000   -1.50000
H10T  2    0.241010    0.151860    0.536850    11.00000   -1.50000
H10U  2    0.217894    0.120116    0.570607    11.00000   -1.50000
AFIX   0
C110  1    0.299480    0.063968    0.570091    11.00000    0.22376    0.04263 =
         0.22028    0.01537    0.03757    0.00781
AFIX 137
H11C  2    0.280372    0.057995    0.595242    11.00000   -1.50000
H11D  2    0.336758    0.059219    0.574957    11.00000   -1.50000
H11E  2    0.287130    0.044775    0.548275    11.00000   -1.50000
AFIX   0
C111  1    0.329646    0.137822    0.554512    11.00000    0.06101    0.07444 =
         0.12814    0.01555    0.02529    0.01351
AFIX  43
H111  2    0.363806    0.126960    0.558846    11.00000   -1.20000
AFIX   0
C112  1    0.753087    0.455451    0.778623    11.00000    0.06662    0.06710 =
         0.08079   -0.02530    0.00850    0.00522
AFIX  43
H112  2    0.766103    0.430691    0.765211    11.00000   -1.20000
AFIX   0
C113  1    0.840426    0.460251    0.814660    11.00000    0.08615    0.07456 =
         0.14047   -0.00053   -0.04375   -0.00620
AFIX 137
H11F  2    0.842843    0.450669    0.843187    11.00000   -1.50000
H11G  2    0.865668    0.483314    0.810088    11.00000   -1.50000
H11H  2    0.847993    0.436089    0.796445    11.00000   -1.50000
AFIX   0
C114  1    0.770474    0.517627    0.824360    11.00000    0.12003    0.13094 =
         0.08299   -0.04283   -0.03604    0.02926
AFIX 137
H11I  2    0.763583    0.538700    0.802684    11.00000   -1.50000
H11J  2    0.798331    0.528276    0.842427    11.00000   -1.50000
H11K  2    0.738802    0.513186    0.840249    11.00000   -1.50000
AFIX   0
C118  1    0.801081    0.585744    0.286069    11.00000    0.12099    0.13596 =
         0.05850    0.00206    0.03882   -0.04492
AFIX  43
H118  2    0.816020    0.558255    0.290735    11.00000   -1.20000
AFIX   0
C119  1    0.875964    0.601365    0.240631    11.00000    0.16678    0.09095 =
         0.29609    0.04209    0.14348   -0.00828
AFIX 137
H11L  2    0.887382    0.572550    0.248825    11.00000   -1.50000
H11M  2    0.902475    0.622430    0.248788    11.00000   -1.50000
H11N  2    0.870942    0.602284    0.210867    11.00000   -1.50000
AFIX   0
C120  1    0.799500    0.649682    0.244151    11.00000    0.15882    0.14868 =
         0.29843    0.07026    0.13987   -0.00155
AFIX 137
H12C  2    0.762685    0.648554    0.251619    11.00000   -1.50000
H12D  2    0.802399    0.650024    0.214275    11.00000   -1.50000
H12E  2    0.815371    0.675763    0.255546    11.00000   -1.50000
AFIX   0
C127  1    0.419467    0.075370    0.469772    11.00000    0.11768    0.11448 =
         0.06452    0.01363    0.00627   -0.02585
C128  1    0.718798    0.108718    0.392985    11.00000    0.10440
C129  1    0.785697    0.147751    0.631560    11.00000    0.10216
C130  1    0.972079    0.327166    0.493260    11.00000    0.02707    0.04265 =
         0.04709   -0.00034   -0.00539    0.00967
C131  1    0.540777    0.230253    0.227066    11.00000    0.14305    0.09875 =
         0.05625    0.00404   -0.02398   -0.06922
C132  1    0.803073    0.475606    0.230789    11.00000    0.05906    0.13039 =
         0.05561   -0.01486   -0.00604    0.03977
C133  1    0.462556    0.261572    0.771245    11.00000    0.12067    0.04899 =
         0.05281   -0.00579    0.04453   -0.02313
C134  1    0.759563    0.326562    0.794626    11.00000    0.06469    0.03263 =
         0.06896    0.01225    0.01621   -0.00501

O29   7    0.950374    0.528223    0.783353    11.00000    0.11872    0.18494 =
         0.11724   -0.02658    0.04114   -0.05493
AFIX 147
H29   2    0.960256    0.510241    0.800837    11.00000   -1.50000
AFIX   0
C121  1    1.048839    0.481012    0.705266    11.00000    0.20287    0.19225 =
         0.12530    0.01368    0.04981    0.00830
AFIX 137
H12F  2    1.035111    0.489423    0.678328    11.00000   -1.50000
H12G  2    1.061745    0.451417    0.704061    11.00000   -1.50000
H12H  2    1.077409    0.500282    0.713161    11.00000   -1.50000
AFIX   0
C122  1    1.002465    0.484211    0.739107    11.00000    0.26798    0.06164 =
         0.08865    0.01256   -0.04126   -0.02915
AFIX  23
H12I  2    0.972704    0.466648    0.729282    11.00000   -1.20000
H12J  2    1.015335    0.471144    0.764936    11.00000   -1.20000
AFIX   0
C123  1    0.983877    0.525963    0.747987    11.00000    0.11969    0.09866 =
         0.10031    0.00460    0.00731   -0.03298
AFIX  23
H12K  2    0.964406    0.536888    0.723812    11.00000   -1.20000
H12L  2    1.014100    0.545175    0.752627    11.00000   -1.20000
AFIX   0

O30   7    0.848712    0.606409    0.582947    11.00000    0.04902    0.04620 =
         0.14151   -0.01684   -0.00895   -0.00151
AFIX 147
H30   2    0.817787    0.613675    0.586847    11.00000   -1.50000
AFIX   0
C124  1    0.917673    0.712730    0.610824    11.00000    0.06765    0.06308 =
         0.11373   -0.01346   -0.00906   -0.01029
AFIX 137
H12M  2    0.906328    0.728595    0.586398    11.00000   -1.50000
H12N  2    0.953855    0.703467    0.607576    11.00000   -1.50000
H12O  2    0.915128    0.731362    0.634892    11.00000   -1.50000
AFIX   0
C125  1    0.881156    0.671387    0.616731    11.00000    0.04390    0.06359 =
         0.05813   -0.00885    0.00923    0.01360
AFIX  23
H12P  2    0.894160    0.654168    0.640192    11.00000   -1.20000
H12Q  2    0.845236    0.680772    0.622820    11.00000   -1.20000
AFIX   0
C126  1    0.880757    0.644483    0.579047    11.00000    0.04719    0.06842 =
         0.11027   -0.01802    0.02012    0.00973
AFIX  23
H12R  2    0.867625    0.661896    0.555762    11.00000   -1.20000
H12S  2    0.916874    0.635699    0.572870    11.00000   -1.20000
AFIX   0

O32   7    0.528620   -0.028089    0.348695    11.00000    0.29985    0.14315 =
         0.16960   -0.00134    0.10645   -0.02341
N2    6    0.575875    0.006605    0.397232    11.00000    0.18317    0.11649 =
         0.10413    0.01884    0.01109   -0.00135
C115  1    0.581200    0.019253    0.443692    11.00000    0.16412    0.10677 =
         0.07758   -0.01123    0.00466    0.02867
AFIX 137
H11O  2    0.583884   -0.006850    0.460350    11.00000   -1.50000
H11P  2    0.550511    0.035711    0.451881    11.00000   -1.50000
H11Q  2    0.612523    0.036780    0.447795    11.00000   -1.50000
AFIX   0
C116  1    0.617639    0.021261    0.364988    11.00000    0.24587    0.24616 =
         0.09256    0.03970    0.09539    0.07520
AFIX 137
H11R  2    0.634237    0.047922    0.374322    11.00000   -1.50000
H11S  2    0.600487    0.026148    0.338447    11.00000   -1.50000
H11T  2    0.644102   -0.001194    0.362194    11.00000   -1.50000
AFIX   0
C117  1    0.526335   -0.021097    0.387092    11.00000    0.18407    0.11795 =
         0.10561    0.01847    0.01182   -0.00182
AFIX  43
H117  2    0.500390   -0.030562    0.405479    11.00000   -1.20000
AFIX   0
HKLF 4

REM  171120a_a.res in P2(1)/n
REM R1 =  0.0737 for   31774 Fo > 4sig(Fo)  and  0.1081 for all   43585 data
REM   2666 parameters refined using    290 restraints

END

WGHT      0.0661   1058.7443

REM Highest difference peak  4.761,  deepest hole -3.248,  1-sigma level  0.295
Q1    1   0.5007  0.3890  0.3336  11.00000  0.05    4.76
Q2    1   0.6182  0.4783  0.3038  11.00000  0.05    4.18
Q3    1   0.5394  0.5912  0.6437  11.00000  0.05    3.41
Q4    1   0.6695  0.1592  0.3674  11.00000  0.05    3.22
Q5    1   0.7778  0.5156  0.4773  11.00000  0.05    3.03
Q6    1   0.7275  0.2674  0.4137  11.00000  0.05    2.96
Q7    1   0.6002  0.3158  0.6877  11.00000  0.05    2.93
Q8    1   0.4417  0.4082  0.4279  11.00000  0.05    2.89
;
_shelx_res_checksum              16407
_shelx_fab_file                  
;
    0    0    6    -27.24     -1.22
    0    0    8     -0.75     -0.72
    0    0   10      7.17     -1.60
    0    0   12     13.84     -1.54
    0    0   14     13.22      0.20
    0    0   16     -1.75      0.17
    0    0   18      0.12      0.21
    0    0   20      6.57      1.64
    0    0  -20      6.57     -1.64
    0    0  -22      5.67     -3.92
    0    0   22      5.67      3.92
    0    0  -24      6.67     -3.97
    0    0   24      6.67      3.97
    0    0  -26      5.03     -2.46
    0    0   26      5.03      2.46
    0    0   28      0.76     -0.12
    0    0  -28      0.76      0.12
    0    0  -30     -0.94      0.73
    0    0   30     -0.94     -0.73
    0    0  -32     -1.45     -2.88
    0    0   32     -1.45      2.88
    0    0   34      0.71      1.93
    0    0   36      7.14     -1.56
    0    0   38      7.29     -2.09
    0   -1    6     -7.83     -0.08
    0    1    6      7.85     -1.45
    0   -1    7     26.58      4.51
    0    1    7     26.34      0.38
    0    1    8      3.51     -2.06
    0   -1    8     -2.57      2.89
    0    1    9      7.68     -0.41
    0   -1    9      7.70      2.55
    0    1   10      4.36     -3.99
    0   -1   10     -3.38      4.42
    0   -1   11     -1.53      1.25
    0    1   11     -1.52     -0.86
    0   -1   12     -1.61      0.95
    0    1   12      2.32     -3.90
    0   -1   13     -8.18      2.44
    0    1   13     -8.48     -4.09
    0   -1   14      4.28     -1.72
    0    1   14     -3.64     -2.07
    0    1   15     -4.31     -2.54
    0   -1   15     -4.16      1.20
    0    1   16     -2.06     -0.17
    0   -1   16      2.20     -3.09
    0   -1   17     -1.46      1.77
    0    1   17     -1.28     -0.56
    0   -1   18     -4.53     -2.56
    0    1   18      4.25     -0.52
    0   -1   19     -5.01      1.67
    0    1   19     -4.82     -1.17
    0   -1   20      0.55     -1.75
    0    1   20     -0.88     -2.99
    0   -1  -20     -0.88      2.99
    0    1  -20      0.55      1.75
    0   -1   21     -4.60     -3.25
    0   -1  -21     -4.82      2.10
    0    1   21     -4.82     -2.10
    0    1  -21     -4.60      3.25
    0   -1   22      4.69     -0.57
    0   -1  -22     -5.01      1.66
    0    1  -22      4.69      0.57
    0    1   22     -5.01     -1.66
    0   -1   23     -5.81     -6.06
    0   -1  -23     -6.11      2.43
    0    1  -23     -5.81      6.06
    0    1   23     -6.11     -2.43
    0    1   24     -3.13      1.89
    0   -1  -24     -3.13     -1.89
    0   -1   24      2.92      2.18
    0    1  -24      2.92     -2.18
    0    1  -25     -3.89      4.68
    0    1   25     -4.27     -0.92
    0   -1  -25     -4.27      0.92
    0   -1   25     -3.89     -4.68
    0   -1   26      3.60      2.35
    0    1  -26      3.60     -2.35
    0   -1  -26     -3.52     -0.16
    0    1   26     -3.52      0.16
    0   -1   27      0.22     -2.01
    0   -1  -27     -0.42      0.32
    0    1  -27      0.22      2.01
    0    1   27     -0.42     -0.32
    0    1   28     -4.64     -4.28
    0    1  -28      4.82      0.65
    0   -1   28      4.82     -0.65
    0   -1  -28     -4.64      4.28
    0   -1  -29      0.67     -1.47
    0    1   29      0.67      1.47
    0    1  -29      0.60      0.72
    0   -1   29      0.60     -0.72
    0   -1   30      0.29     -6.50
    0    1   30     -0.66     -6.01
    0    1  -30      0.29      6.50
    0   -1  -30     -0.66      6.01
    0    1   31      1.00      3.63
    0    1  -31      0.79      5.15
    0   -1   31      0.79     -5.15
    0   -1  -31      1.00     -3.63
    0   -1   32     -2.29     -6.98
    0   -1  -32      2.15      7.49
    0    1   32      2.15     -7.49
    0    1  -32     -2.29      6.98
    0    1   33      0.45      0.62
    0    1  -33      0.39      5.35
    0   -1   33      0.39     -5.35
    0   -1  -33      0.45     -0.62
    0   -1   34     -1.66      1.91
    0    1   34      2.26     -2.14
    0    1   35     -4.29     -0.23
    0   -1   35     -4.76     -0.59
    0    1   36      0.82      4.99
    0   -1   36     -0.62      4.57
    0    1   37     -7.93      1.83
    0   -1   37     -8.18      1.24
    0   -1   38      0.18     -0.13
    0    1   38     -0.53      1.58
    0   -2    5      9.61     -1.80
    0    2    5     -9.77     -3.03
    0   -2    6    -53.12     -1.92
    0    2    6    -52.82     -4.39
    0    2    7     -0.43     -1.96
    0   -2    7     -0.17     -0.89
    0   -2    8    -36.60     -5.37
    0    2    8    -36.28      0.14
    0    2    9     -1.59      3.30
    0   -2    9      0.76      0.49
    0    2   10    -15.09      3.23
    0   -2   10    -14.82     -1.85
    0   -2   11      3.08     -1.62
    0    2   11     -3.79      3.09
    0    2   12     -5.95      6.24
    0   -2   12     -5.96     -1.44
    0    2   13     -3.40      1.88
    0   -2   13      3.25     -0.19
    0    2   14     -2.47      4.59
    0   -2   14     -2.82     -1.75
    0   -2   15     -0.44      2.79
    0    2   15      0.77      1.13
    0    2   16      4.88      0.83
    0   -2   16      4.89     -2.44
    0    2   17     -0.15     -0.98
    0   -2   17      0.51      2.90
    0    2   18      7.08      0.68
    0   -2   18      7.48     -5.69
    0    2   19      0.51      0.89
    0   -2   19     -0.51      1.94
    0    2  -20      2.93      2.28
    0   -2   20      2.93     -2.28
    0    2   20      2.79      2.58
    0   -2  -20      2.79     -2.58
    0    2  -21     -3.34     -1.15
    0   -2   21     -3.34      1.15
    0   -2  -21      3.44     -1.89
    0    2   21      3.44      1.89
    0    2  -22      3.95     -3.95
    0   -2  -22      4.50     -3.16
    0   -2   22      3.95      3.95
    0    2   22      4.50      3.16
    0    2  -23     -3.61      1.36
    0   -2  -23      4.09      1.92
    0    2   23      4.09     -1.92
    0   -2   23     -3.61     -1.36
    0   -2   24      2.76      3.82
    0    2  -24      2.76     -3.82
    0   -2  -24      3.55     -1.24
    0    2   24      3.55      1.24
    0   -2  -25      3.13      4.31
    0    2   25      3.13     -4.31
    0    2  -25     -3.20      3.11
    0   -2   25     -3.20     -3.11
    0    2  -26     -5.07     -1.56
    0    2   26     -4.11      0.17
    0   -2   26     -5.07      1.56
    0   -2  -26     -4.11     -0.17
    0   -2  -27      3.88     -0.47
    0    2  -27     -4.28      1.31
    0   -2   27     -4.28     -1.31
    0    2   27      3.88      0.47
    0    2  -28     -4.65     -1.33
    0   -2  -28     -4.26     -2.29
    0   -2   28     -4.65      1.33
    0    2   28     -4.26      2.29
    0   -2   29     -3.83      7.88
    0    2  -29     -3.83     -7.88
    0   -2  -29      3.81     -7.63
    0    2   29      3.81      7.63
    0   -2  -30     -0.75      0.51
    0    2  -30     -0.45     -3.54
    0   -2   30     -0.45      3.54
    0    2   30     -0.75     -0.51
    0    2  -31      2.13    -12.11
    0    2   31     -2.02      7.84
    0   -2  -31     -2.02     -7.84
    0   -2   31      2.13     12.11
    0   -2  -32      0.60      4.67
    0    2   32      0.60     -4.67
    0   -2   32      0.49      4.51
    0    2  -32      0.49     -4.51
    0   -2  -33     -5.48     -3.16
    0    2  -33      5.34     -0.83
    0    2   33     -5.48      3.16
    0   -2   33      5.34      0.83
    0    2   34      3.26     -1.79
    0   -2   34      3.46      3.83
    0    2   35     -3.84     -2.17
    0   -2   35      3.27     -5.43
    0   -2   36      6.98      2.51
    0    2   36      6.40     -0.06
    0   -2   37      0.62     -1.70
    0    2   37     -0.77     -3.44
    0    2   38      6.42     -0.69
    0   -2   38      6.67     -0.90
    0    2   38      6.42     -0.69
    0   -3    5     50.57     -3.24
    0   -3    6      3.56     -1.83
    0    3    7     52.16      3.10
    0   -3    7     52.46     -0.87
    0    3    8     -2.16     -0.88
    0   -3    8      2.19     -4.12
    0    3    9     22.97     -2.47
    0   -3    9     23.10      4.15
    0    3   10     -2.55     -1.72
    0   -3   10      2.82     -3.36
    0    3   11      7.68     -6.45
    0   -3   11      7.52      4.54
    0   -3   12     -0.67     -0.47
    0    3   12      0.99     -1.54
    0    3   13      5.65     -3.73
    0   -3   13      5.71      2.33
    0    3   14      7.57     -3.85
    0   -3   14     -7.90     -2.85
    0    3   15      1.05      0.28
    0   -3   15      1.23      1.54
    0    3  -15      1.23     -1.54
    0   -3   16     -2.72     -3.87
    0    3   16      2.16     -2.28
    0    3   17     -5.33      1.36
    0   -3   17     -5.45      4.76
    0   -3   18      5.15     -3.31
    0    3   18     -5.15     -1.25
    0   -3   19     -3.17      5.68
    0    3   19     -2.80     -0.84
    0   -3  -19     -2.80      0.84
    0    3   20     -2.44     -3.84
    0   -3  -20     -2.44      3.84
    0    3  -20      3.26      2.97
    0   -3   20      3.26     -2.97
    0    3   21     -1.93     -3.10
    0   -3  -21     -1.93      3.10
    0    3  -21     -2.03     -1.20
    0   -3   21     -2.03      1.20
    0   -3   22      1.44     -0.22
    0   -3  -22     -0.79      3.25
    0    3  -22      1.44      0.22
    0    3   22     -0.79     -3.25
    0    3   23     -2.08     -2.06
    0   -3   23     -1.48     -1.01
    0    3  -23     -1.48      1.01
    0   -3  -23     -2.08      2.06
    0   -3   24      3.97      2.29
    0    3   24     -3.80      2.41
    0   -3  -24     -3.80     -2.41
    0    3  -24      3.97     -2.29
    0   -3   25      3.83      0.36
    0    3  -25      3.83     -0.36
    0    3   25      2.99     -0.22
    0   -3  -25      2.99      0.22
    0    3  -26      1.14     -3.08
    0   -3   26      1.14      3.08
    0    3   26     -0.86      5.95
    0   -3  -26     -0.86     -5.95
    0   -3  -27      9.21      1.46
    0    3  -27      9.56      1.32
    0   -3   27      9.56     -1.32
    0    3   27      9.21     -1.46
    0    3   28     -0.16     -0.72
    0    3  -28      0.38      1.79
    0   -3  -28     -0.16      0.72
    0   -3   28      0.38     -1.79
    0    3   29      6.51     -4.32
    0    3  -29      6.22      4.33
    0   -3   29      6.22     -4.33
    0   -3  -30      0.79      7.88
    0    3  -30     -0.07      9.93
    0    3   30      0.79     -7.88
    0   -3   30     -0.07     -9.93
    0   -3   31      0.68     -1.62
    0   -3  -31      1.09     -0.42
    0    3   31      1.09      0.42
    0    3  -31      0.68      1.62
    0   -3  -32      6.57      3.97
    0   -3   32     -5.81     -5.96
    0    3  -32     -5.81      5.96
    0    3   32      6.57     -3.97
    0    3  -33     -1.94      3.49
    0    3   33     -1.84      7.19
    0   -3  -33     -1.84     -7.19
    0   -3   33     -1.94     -3.49
    0    3   34      6.37      0.34
    0   -3   34     -6.02      1.75
    0    3   35     -3.41      4.38
    0   -3   35     -3.55     -8.55
    0    3   36      3.44      0.97
    0   -3   36     -3.06      2.25
    0   -3   37     -5.66     -3.38
    0    3   37     -5.40     -0.48
    0    3   37     -5.40     -0.48
    0   -3   38     -1.87      1.54
    0    3   38      1.51      1.09
    0    4    4    -32.67      1.26
    0   -4    4    -32.91      2.23
    0    4    5      2.79      9.66
    0   -4    5     -2.36     12.26
    0    4    6    -46.60     -2.11
    0   -4    6    -46.46      4.09
    0   -4    7     -3.46      4.85
    0   -4    8    -26.43      0.92
    0   -4    9     -2.17      1.41
    0   -4   10     -9.46     -5.96
    0    4   11      8.00      0.40
    0   -4   11     -7.90      1.87
    0    4   12      1.89      3.41
    0   -4   12      1.92     -4.58
    0   -4   13      0.26      3.79
    0    4   13     -0.11      4.13
    0    4   14      4.52     -0.64
    0   -4   14      4.56     -1.51
    0   -4   15      5.97      4.76
    0    4   15     -5.59      5.06
    0    4   16      2.01     -2.56
    0   -4   16      2.01     -2.40
    0    4   17      4.22      3.19
    0   -4   17     -3.94      4.27
    0   -4   18     -0.65     -3.48
    0    4   18     -0.92     -2.70
    0    4   19      5.32      4.18
    0   -4  -19      5.32     -4.18
    0   -4   19     -5.67      3.68
    0    4  -19     -5.67     -3.68
    0   -4   20      0.50     -2.76
    0    4  -20      0.50      2.76
    0   -4  -20      0.15      1.35
    0    4  -21     -2.08     -1.12
    0    4   21      0.91      7.39
    0   -4  -21      0.91     -7.39
    0   -4   21     -2.08      1.12
    0   -4  -22     -1.54      1.03
    0   -4   22     -1.50     -1.26
    0    4   22     -1.54     -1.03
    0    4  -22     -1.50      1.26
    0    4  -23     -4.69      0.98
    0   -4   23     -4.69     -0.98
    0   -4  -23      3.77     -5.21
    0    4   23      3.77      5.21
    0    4   24     -1.32     -0.31
    0    4  -24     -1.71      0.75
    0   -4   24     -1.71     -0.75
    0   -4  -24     -1.32      0.31
    0    4  -25     -4.16      1.85
    0   -4   25     -4.16     -1.85
    0    4   25      4.06     -2.31
    0   -4  -25      4.06      2.31
    0   -4   26     -2.30      0.31
    0    4  -26     -2.30     -0.31
    0    4   26     -2.27     -0.60
    0   -4  -26     -2.27      0.60
    0    4   27      0.32     -3.67
    0   -4  -27      0.32      3.67
    0   -4   27     -0.12     -1.41
    0    4  -27     -0.12      1.41
    0    4  -28     -9.06     -4.77
    0   -4  -28     -9.34      0.17
    0    4   28     -9.34     -0.17
    0   -4   28     -9.06      4.77
    0    4  -29      0.29     -1.36
    0    4   29     -0.68      4.70
    0   -4   29      0.29      1.36
    0   -4  -29     -0.68     -4.70
    0    4   30     -8.31      2.60
    0    4  -30     -7.89     -2.71
    0   -4  -30     -8.31     -2.60
    0   -4   30     -7.89      2.71
    0   -4   31      1.79      3.45
    0    4  -31      1.79     -3.45
    0   -4  -31     -3.17     -8.58
    0    4   31     -3.17      8.58
    0   -4  -32     -3.85      4.06
    0    4  -32     -3.22     -0.79
    0   -4   32     -3.22      0.79
    0    4   32     -3.85     -4.06
    0   -4  -33     -3.32     -3.42
    0   -4   33      2.10      4.47
    0    4  -33      2.10     -4.47
    0    4   33     -3.32      3.42
    0   -4   34     -1.29      8.94
    0    4   35     -1.24      0.59
    0   -4   35      0.76      2.17
    0   -4   36      1.50      7.63
    0    4   36      1.95     -4.14
    0   -4   37      2.60     -1.84
    0    4   37     -2.49      0.16
    0   -4   38      3.17      0.06
    0    4   38      3.25      1.85
    0   -5   -1    -24.12      2.67
    0   -5    1    -24.03     -0.59
    0    5    2     53.48     -5.08
    0   -5    2    -53.70     -7.62
    0   -5    3     21.53     -5.03
    0    5    3     21.09      1.00
    0   -5   -4     19.04     11.11
    0    5    4     19.04    -11.11
    0   -5    4    -20.32    -15.20
    0   -5    4    -20.32    -15.20
    0   -5    5     31.13     -1.36
    0    5    5     30.80      1.43
    0    5   -6      4.71     12.41
    0    5    6     -5.70    -10.73
    0   -5    6      4.71    -12.41
    0   -5    7     20.83     -0.13
    0    5    7     20.94      0.59
    0    5    8     -3.18     -1.91
    0   -5    8      3.18      0.16
    0   -5    9     15.04      0.50
    0   -5   10      5.35      2.05
    0   -5   11      2.60      0.85
    0   -5   13    -11.15      0.11
    0   -5   14      1.63     -3.58
    0    5  -14      1.63      3.58
    0   -5   15    -10.24      1.59
    0    5   15    -10.16      0.94
    0   -5   16      5.06     -3.40
    0    5   16     -5.32     -2.18
    0   -5   17     -0.53      1.80
    0    5   17     -0.12      1.98
    0    5   18     -6.97     -2.11
    0   -5   18      6.88     -3.18
    0    5   19      2.26      2.70
    0   -5   19      1.85      1.03
    0   -5  -19      2.26     -2.70
    0    5  -19      1.85     -1.03
    0    5   20     -2.51     -4.03
    0    5  -20      2.75      0.32
    0   -5   20      2.75     -0.32
    0   -5  -20     -2.51      4.03
    0    5   21      2.78      4.22
    0   -5   21      2.98      0.41
    0   -5  -21      2.78     -4.22
    0    5  -21      2.98     -0.41
    0    5  -22      3.79     -0.71
    0   -5   22      3.79      0.71
    0   -5  -22     -3.20      5.30
    0    5   22     -3.20     -5.30
    0    5   23      3.57      2.85
    0   -5   23      4.10     -0.25
    0    5  -23      4.10      0.25
    0   -5  -23      3.57     -2.85
    0   -5  -24     -2.64      1.44
    0    5  -24      2.76     -0.58
    0    5   24     -2.64     -1.44
    0   -5  -25     -3.24     -0.16
    0    5   25     -3.24      0.16
    0    5  -25     -2.93     -0.14
    0   -5   25     -2.93      0.14
    0    5  -26      4.77     -0.75
    0   -5   26      4.77      0.75
    0   -5  -26     -5.14     -0.68
    0    5   26     -5.14      0.68
    0   -5  -27     -1.81     -2.55
    0    5  -27     -1.87      1.20
    0    5   27     -1.81      2.55
    0   -5   27     -1.87     -1.20
    0   -5   28      5.87      0.44
    0    5   28     -6.01     -3.06
    0   -5  -28     -6.01      3.06
    0    5   29      7.37      1.63
    0   -5   29      7.56     -1.38
    0    5  -29      7.56      1.38
    0   -5  -29      7.37     -1.63
    0    5  -30      3.36     -1.89
    0   -5  -30     -3.19      9.14
    0   -5   30      3.36      1.89
    0   -5  -31      8.41      1.10
    0    5  -31      8.50      0.12
    0   -5   31      8.50     -0.12
    0   -5   32      4.54     -2.07
    0   -5  -32     -3.64      9.17
    0    5   32     -3.64     -9.17
    0    5  -32      4.54      2.07
    0   -5   33      4.52     -4.50
    0    5  -33      4.52      4.50
    0    5   33      4.36      5.67
    0   -5  -33      4.36     -5.67
    0   -5   34      6.77     -5.21
    0    5   34     -5.69     -2.11
    0    5   35     -2.03      7.63
    0   -5   35     -1.13     -4.98
    0   -5   36      3.18     -0.71
    0    5   36     -2.96      0.92
    0    5   37     -3.43      0.48
    0   -5   37     -2.64      0.41
    0   -6    0     -0.59      1.58
    0   -6   -1    -21.06      1.66
    0   -6    1     20.40      3.57
    0   -6   -1    -21.06      1.66
    0   -6   -2    -18.44      4.68
    0    6    2    -18.44     -4.68
    0   -6    2    -18.15      8.73
    0   -6   -2    -18.44      4.68
    0    6    3    -34.45      0.51
    0   -6    3     34.60      4.15
    0   -6   -3    -34.45     -0.51
    0   -6   -4    -23.25      8.29
    0    6    4    -23.25     -8.29
    0   -6    4    -23.47     10.16
    0   -6   -5    -13.71     -4.23
    0    6    5    -13.71      4.23
    0   -6    5     14.86      8.26
    0   -6    5     14.86      8.26
    0    6   -5     14.86     -8.26
    0   -6    6    -13.34      0.41
    0    6    6    -12.84     -2.88
    0    6   -7     -2.40     -4.59
    0   -6    7     -2.40      4.59
    0    6    7      3.04      3.46
    0   -6    8    -12.37     -1.40
    0    6   -8    -12.37      1.40
    0    6    8    -12.44      2.44
    0    6    9      4.37     -3.67
    0   -6    9     -4.69     -3.84
    0    6   10     -7.15      1.59
    0   -6   10     -6.75      4.76
    0    6   11      1.82     -5.48
    0   -6   11     -1.94     -2.67
    0   -6   12      2.08      5.40
    0   -6   13     -1.73     -1.13
    0    6  -14      9.23     -1.43
    0   -6   14      9.23      1.43
    0   -6   15     -7.87     -0.53
    0   -6   16      6.58     -0.33
    0   -6   17    -10.35      1.51
    0   -6   18      1.60     -0.26
    0   -6   19     -2.05     -0.71
    0    6  -19     -2.05      0.71
    0   -6  -19      1.83      0.55
    0   -6  -20     -2.63      0.42
    0    6  -20     -2.88     -0.96
    0   -6   20     -2.88      0.96
    0    6  -21      0.87      2.43
    0   -6  -21     -0.98     -0.53
    0   -6   21      0.87     -2.43
    0   -6  -22     -3.75      1.35
    0    6  -22     -4.87     -2.10
    0   -6   22     -4.87      2.10
    0    6  -23      3.22      0.99
    0   -6   23      3.22     -0.99
    0   -6   24     -2.24      0.08
    0   -6  -24     -1.18     -0.39
    0    6  -25      2.54      1.65
    0   -6  -25     -2.16      0.84
    0   -6   25      2.54     -1.65
    0   -6  -26      4.33     -0.07
    0   -6   26      3.69     -1.52
    0    6  -26      3.69      1.52
    0    6  -27     -7.41      1.42
    0   -6   27     -7.41     -1.42
    0   -6  -27      7.48     -2.65
    0   -6  -28      2.44      1.31
    0   -6   28      2.19     -3.52
    0    6  -28      2.19      3.52
    0    6  -29     -7.66      1.74
    0   -6   29     -7.66     -1.74
    0    6  -30     -5.31      3.39
    0   -6  -30     -4.95     -0.64
    0   -6   30     -5.31     -3.39
    0    6   30     -4.95      0.64
    0   -6   31     -5.31     -2.15
    0    6   31      5.98      7.06
    0    6  -31     -5.31      2.15
    0   -6  -31      5.98     -7.06
    0    6   32     -3.30      0.86
    0   -6   32     -3.96      2.00
    0    6  -32     -3.96     -2.00
    0   -6  -32     -3.30     -0.86
    0   -6   33     -7.41     -0.60
    0    6  -33     -7.41      0.60
    0   -6  -33      7.22     -3.76
    0    6   33      7.22      3.76
    0    6   34      5.75     -3.24
    0   -6   34      4.87      2.01
    0    6   35      6.87     -2.49
    0   -6   35     -7.40     -1.07
    0   -6   36      7.89     -2.10
    0    6   36      8.83     -2.55
    0   -6   37     -3.71     -0.58
    0    6   37      3.70     -2.01
    0   -7   -1     25.09     -1.22
    0   -7    1     24.75     -3.41
    0   -7   -1     25.09     -1.22
    0   -7   -2      6.48     -5.43
    0    7    2      6.48      5.43
    0   -7    2     -6.24      1.85
    0   -7   -2      6.48     -5.43
    0   -7   -3     14.78     -7.34
    0    7    3     14.78      7.34
    0   -7    3     14.11    -12.77
    0    7   -4    -21.59     -4.50
    0   -7   -4     21.62     -5.48
    0    7    4     21.62      5.48
    0   -7    4    -21.59      4.50
    0   -7   -5     10.16     -9.22
    0   -7    5     10.02    -11.65
    0    7    5     10.16      9.22
    0    7   -5     10.02     11.65
    0   -7    6    -14.68      0.81
    0    7    6     13.86      0.63
    0   -7    6    -14.68      0.81
    0   -7   -6     13.86     -0.63
    0    7   -6    -14.68     -0.81
    0   -7    7     13.18      0.21
    0    7   -7     13.18     -0.21
    0    7    8      1.44      0.97
    0   -7    8     -2.02      1.54
    0    7    9      4.84     -3.80
    0   -7    9      4.69     -0.73
    0    7   -9      4.69      0.73
    0    7  -10      0.81     -5.85
    0   -7   10      0.81      5.85
    0    7   10     -0.55      5.76
    0    7   11      1.43     -0.69
    0   -7   11      1.22     -6.14
    0    7   12      3.03      7.09
    0   -7   12     -2.71      6.93
    0    7   13      1.93     -0.04
    0   -7   13      1.96     -4.30
    0    7   14     -1.60      5.63
    0   -7   14      1.74      4.82
    0    7   15     -3.12      0.22
    0   -7   15     -3.02     -3.01
    0   -7   16      8.88      1.03
    0   -7   17     -6.36     -2.03
    0    7  -18      2.41     -0.97
    0   -7   18      2.41      0.97
    0   -7   19     -0.97     -1.05
    0   -7  -19     -1.01      2.14
    0    7  -19     -0.97      1.05
    0    7  -20     -6.07     -3.47
    0   -7   20     -6.07      3.47
    0   -7  -20      6.47     -1.31
    0   -7   21      4.84     -2.37
    0    7  -21      4.84      2.37
    0   -7  -21      4.00      2.57
    0    7  -22     -7.35     -2.76
    0   -7  -22      7.49     -0.33
    0   -7   22     -7.35      2.76
    0   -7  -23      3.44      2.75
    0    7  -23      4.79      0.74
    0   -7   23      4.79     -0.74
    0   -7   24     -8.77      1.28
    0    7  -24     -8.77     -1.28
    0   -7  -24      8.60     -0.48
    0    7  -25      5.37     -1.70
    0   -7  -25      4.34      0.98
    0    7   25      4.34     -0.98
    0   -7   25      5.37      1.70
    0    7   26      4.21     -1.21
    0   -7   26     -4.52      3.07
    0    7  -26     -4.52     -3.07
    0   -7   27      0.10      3.81
    0    7   27     -0.18     -1.45
    0   -7  -27     -0.18      1.45
    0   -7  -28     -2.67      1.82
    0    7  -28      2.61     -3.78
    0   -7   28      2.61      3.78
    0    7   28     -2.67     -1.82
    0   -7  -29      0.77      1.65
    0    7   29      0.77     -1.65
    0   -7   29      0.16      6.72
    0    7  -29      0.16     -6.72
    0   -7   30      1.06      0.57
    0    7  -30      1.06     -0.57
    0    7   30     -1.36     -0.08
    0   -7  -30     -1.36      0.08
    0    7   31      3.70      0.31
    0    7  -31      3.46     -2.04
    0   -7  -31      3.70     -0.31
    0   -7   31      3.46      2.04
    0   -7   32      0.13      0.84
    0   -7  -32     -0.53     -1.06
    0    7  -32      0.13     -0.84
    0    7   32     -0.53      1.06
    0    7   33     -4.82      1.49
    0    7  -33     -4.37      2.26
    0   -7   33     -4.37     -2.26
    0    7   34     -1.84      2.64
    0   -7   34      2.02      4.32
    0   -7   35    -10.27     -0.71
    0    7   35    -10.67      3.24
    0   -7   36      3.71      3.23
    0    7   36     -3.56      3.15
    0   -7   37     -6.57      0.85
    0    7   37     -6.93      1.60
    0   -8    0    -34.49     -5.01
    0   -8   -1      5.84      4.25
    0   -8   -1      5.84      4.25
    0   -8   -2    -14.21     -4.62
    0    8   -2    -13.65      0.15
    0   -8   -2    -14.21     -4.62
    0   -8    2    -13.65     -0.15
    0   -8    3      2.71     -3.74
    0   -8   -3     -2.56      4.93
    0   -8   -3     -2.56      4.93
    0    8   -3      2.71      3.74
    0    8    3     -2.56     -4.93
    0   -8    4     -0.84      8.22
    0    8    4     -1.96     -2.16
    0   -8   -4     -1.96      2.16
    0    8   -4     -0.84     -8.22
    0   -8   -5    -16.86      1.34
    0   -8    5     17.13     -5.23
    0    8   -5     17.13      5.23
    0    8    5    -16.86     -1.34
    0    8   -6    -14.04     -6.21
    0   -8    6    -14.04      6.21
    0   -8   -6    -14.75      3.30
    0   -8    6    -14.04      6.21
    0    8    6    -14.75     -3.30
    0    8    7    -15.97      0.75
    0   -8    7     16.64     -2.87
    0    8   -7     16.64      2.87
    0    8   -8     -9.37      1.27
    0   -8    8     -9.37     -1.27
    0    8    8     -9.36      3.35
    0   -8    9      7.83     -2.43
    0    8    9     -7.47     -2.63
    0    8   -9      7.83      2.43
    0    8   10      1.74      3.32
    0    8  -10      1.62      0.64
    0   -8   10      1.62     -0.64
    0   -8   11      2.59     -6.18
    0    8   11     -2.75     -7.34
    0    8  -11      2.59      6.18
    0    8  -12     -1.63     -1.05
    0    8   12     -1.60      1.42
    0   -8   12     -1.63      1.05
    0   -8   13      2.95     -5.08
    0    8   13     -3.22     -5.92
    0    8   14     -0.54      1.48
    0   -8   14     -0.63      2.39
    0    8   15      0.70     -3.81
    0   -8   15     -0.98     -1.08
    0    8   16      7.86      0.71
    0   -8   16      7.65      3.59
    0    8   17     -0.51     -3.81
    0   -8   17      0.41     -0.43
    0    8   18      6.05     -0.45
    0    8  -18      5.91     -2.57
    0   -8   18      5.91      2.57
    0    8  -19      6.13      2.12
    0   -8   19      6.13     -2.12
    0   -8  -19     -6.14      1.62
    0    8   19     -6.14     -1.62
    0   -8  -20     -2.38     -0.28
    0   -8   20     -2.59      1.65
    0    8   20     -2.38      0.28
    0    8  -20     -2.59     -1.65
    0    8  -21      8.94      3.44
    0   -8  -21     -9.10     -1.25
    0    8   21     -9.10      1.25
    0   -8   21      8.94     -3.44
    0    8   22     -3.07      2.60
    0   -8  -22     -3.07     -2.60
    0   -8   22     -3.99      0.56
    0    8  -22     -3.99     -0.56
    0   -8   23      6.49     -1.39
    0   -8  -23     -6.64     -2.59
    0    8  -23      6.49      1.39
    0    8   23     -6.64      2.59
    0   -8   24     -4.28     -1.13
    0   -8  -24     -3.29     -0.99
    0    8  -24     -4.28      1.13
    0    8   24     -3.29      0.99
    0    8  -25      7.24     -0.01
    0   -8   25      7.24      0.01
    0    8   25     -7.02      1.83
    0   -8  -25     -7.02     -1.83
    0    8  -26     -5.29      2.08
    0   -8   26     -5.29     -2.08
    0    8   26     -5.04      0.54
    0   -8  -26     -5.04     -0.54
    0    8   27     -6.23      1.26
    0   -8  -27     -6.23     -1.26
    0   -8   27      6.77     -4.35
    0    8  -28     -1.85      3.77
    0   -8   28     -1.85     -3.77
    0   -8  -28     -2.53     -3.44
    0    8   28     -2.53      3.44
    0   -8   29      2.55     -1.81
    0    8  -29      2.55      1.81
    0    8   29     -2.72     -1.01
    0   -8  -29     -2.72      1.01
    0   -8   30     -4.76     -3.28
    0    8   30     -5.93      0.47
    0    8  -30     -4.76      3.28
    0    8  -31      2.75     -5.19
    0   -8  -31     -3.75      8.19
    0    8   31     -3.75     -8.19
    0   -8   31      2.75      5.19
    0   -8  -32     -3.69      3.59
    0    8  -32     -3.14      0.10
    0   -8   32     -3.14     -0.10
    0    8   32     -3.69     -3.59
    0    8   33     -3.10     -8.78
    0   -8   33      2.25      2.79
    0   -8   34      3.96      2.25
    0    8   34      3.76     -4.37
    0   -8   35      0.65     -1.31
    0    8   35     -0.97     -2.62
    0    8   36      4.53     -4.06
    0   -8   36      4.75      2.77
    0   -8   37      0.69     -3.21
    0    8   37     -0.63     -1.01
    0   -9   -1     19.67     10.55
    0   -9    1     19.26      8.64
    0   -9   -1     19.67     10.55
    0    9   -1     19.26     -8.64
    0    9   -2     -2.69      0.10
    0   -9   -2      2.99     -2.22
    0   -9    2     -2.69     -0.10
    0   -9   -2      2.99     -2.22
    0   -9   -3     -1.30      9.23
    0    9    3     -1.30     -9.23
    0    9   -3     -2.40     -5.26
    0   -9    3     -2.40      5.26
    0   -9   -3     -1.30      9.23
    0    9    4      6.53     -3.92
    0   -9    4     -6.81     -1.76
    0    9   -4     -6.81      1.76
    0   -9   -5      5.26      2.78
    0   -9    5      4.07     -0.93
    0    9   -5      4.07      0.93
    0    9    5      5.26     -2.78
    0   -9   -6     16.11      4.63
    0   -9    6    -16.10      0.40
    0    9   -6    -16.10     -0.40
    0    9    6     16.11     -4.63
    0   -9   -7      9.81      0.99
    0   -9    7      9.28     -2.72
    0    9   -7      9.28      2.72
    0   -9    7      9.28     -2.72
    0    9    7      9.81     -0.99
    0    9    8     20.28     -0.73
    0    9   -8    -20.16      0.28
    0   -9    8    -20.16     -0.28
    0    9    9      0.24     -4.24
    0    9   -9      0.22     -1.92
    0   -9    9      0.22      1.92
    0    9  -10     -9.14     -0.49
    0    9   10      9.17      4.41
    0   -9   10     -9.14      0.49
    0    9  -11     -3.21     -3.89
    0   -9   11     -3.21      3.89
    0    9   11     -3.14     -3.70
    0    9   12      0.86      6.56
    0    9  -12     -0.84     -1.43
    0   -9   12     -0.84      1.43
    0   -9   13     -3.22      1.33
    0    9  -13     -3.22     -1.33
    0    9  -14     -2.07      0.90
    0    9   14      2.19      3.48
    0   -9   14     -2.07     -0.90
    0   -9   15     -9.50     -0.31
    0    9   15     -9.61     -1.70
    0    9   16      5.12      1.97
    0   -9   16     -4.99     -1.20
    0    9   17     -8.32      1.00
    0   -9   17     -8.14     -1.65
    0    9  -18     -5.05     -0.23
    0   -9   18     -5.05      0.23
    0    9   18      4.75      0.80
    0   -9  -19     -0.62     -2.59
    0    9   19     -0.62      2.59
    0    9  -19     -0.59      2.37
    0   -9   19     -0.59     -2.37
    0   -9   20     -5.77      2.75
    0   -9  -20      5.24      0.65
    0    9   20      5.24     -0.65
    0    9  -20     -5.77     -2.75
    0   -9  -21      0.64     -0.26
    0    9   21      0.64      0.26
    0   -9   21      0.94     -0.39
    0   -9  -22      6.44      1.66
    0    9   22      6.44     -1.66
    0    9  -22     -6.74     -4.20
    0   -9   22     -6.74      4.20
    0    9   23     -2.02     -0.53
    0   -9   23     -1.24      0.74
    0    9  -23     -1.24     -0.74
    0   -9  -23     -2.02      0.53
    0   -9  -24      3.06      1.21
    0   -9   24     -3.17      1.48
    0    9   24      3.06     -1.21
    0    9  -24     -3.17     -1.48
    0   -9  -25     -1.95     -0.17
    0   -9   25     -1.61      1.81
    0    9   25     -1.95      0.17
    0    9  -25     -1.61     -1.81
    0    9  -26     -4.96     -1.52
    0   -9   26     -4.96      1.52
    0   -9  -26      4.80     -0.29
    0    9   26      4.80      0.29
    0    9   27      1.10     -2.23
    0   -9  -27      1.10      2.23
    0   -9   27      0.88      2.50
    0    9   28      3.95     -0.93
    0   -9   28     -3.93      2.61
    0   -9  -28      3.95      0.93
    0   -9  -29      4.93      3.95
    0    9   29      4.93     -3.95
    0   -9   29      4.51      0.53
    0   -9  -30      0.08     -6.42
    0    9   30      0.08      6.42
    0   -9   30      1.33     -3.34
    0    9  -30      1.33      3.34
    0    9   31      8.91     -0.16
    0    9  -31      8.17     -0.61
    0   -9  -31      8.91      0.16
    0   -9   31      8.17      0.61
    0    9  -32      1.93      6.80
    0    9   32      0.24     17.03
    0   -9   32      1.93     -6.80
    0   -9   33      3.78      0.59
    0    9   33      4.43      4.03
    0    9   34      0.21      9.93
    0   -9   34      0.99     -4.43
    0   -9   35     -0.93     -1.40
    0    9   35     -0.52      3.44
    0    9   36      2.49     -0.10
    0   -9   36     -2.34     -0.04
    0    9   37     -0.45      1.31
    0   -9   37     -0.55     -1.04
    0   10    0    -13.26      9.28
    0  -10    0    -13.26     -9.28
    0  -10   -1     -5.48      1.35
    0  -10   -1     -5.48      1.35
    0   10   -1      3.05      0.18
    0  -10    1      3.05     -0.18
    0   10    1     -5.48     -1.35
    0  -10   -2     -4.02     -8.28
    0   10   -2     -2.91      8.45
    0  -10    2     -2.91     -8.45
    0  -10   -2     -4.02     -8.28
    0   10   -3      2.94     -2.86
    0  -10    3      2.94      2.86
    0  -10   -3     -3.87     -3.61
    0  -10   -3     -3.87     -3.61
    0   10    4      2.99      6.74
    0  -10    4      3.83     -6.46
    0   10   -4      3.83      6.46
    0  -10   -4      2.99     -6.74
    0  -10   -4      2.99     -6.74
    0   10    5     -6.63      8.20
    0  -10   -5     -6.63     -8.20
    0  -10    5      6.22      4.74
    0   10   -5      6.22     -4.74
    0  -10   -6      0.37     -2.90
    0  -10    6      0.73      0.70
    0   10   -6      0.73     -0.70
    0   10    6      0.37      2.90
    0   10   -7     19.08     -1.19
    0  -10   -7    -19.69     -2.97
    0  -10    7     19.08      1.19
    0  -10    7     19.08      1.19
    0   10    7    -19.69      2.97
    0  -10    8      0.13      2.41
    0   10    8     -0.13      1.48
    0   10   -8      0.13     -2.41
    0  -10    8      0.13      2.41
    0   10    9    -18.45     -1.64
    0  -10    9     18.00     -0.86
    0   10   -9     18.00      0.86
    0   10  -10      0.77      3.56
    0   10   10      0.55      4.69
    0   10  -11      3.73     -0.21
    0  -10   11      3.73      0.21
    0   10   11     -3.89     -3.34
    0  -10   12      3.72     -2.80
    0   10  -12      3.72      2.80
    0   10   12      3.52      2.81
    0   10  -13     -1.51     -1.07
    0  -10   13     -1.51      1.07
    0   10   13      1.46     -3.49
    0  -10   14      8.96     -1.22
    0   10   14      8.81      0.06
    0   10  -14      8.96      1.22
    0   10   15     -4.03     -1.24
    0  -10   15      3.83      0.66
    0   10  -15      3.83     -0.66
    0  -10   16      7.31     -1.87
    0   10   16      7.28     -0.88
    0   10   17     -5.06      1.07
    0   10  -17      4.89     -0.93
    0  -10   17      4.89      0.93
    0   10   18     -0.36     -1.70
    0   10  -18     -0.47     -0.57
    0  -10   18     -0.47      0.57
    0  -10  -19     -2.02     -0.52
    0   10   19     -2.02      0.52
    0   10  -19      2.53      1.78
    0  -10   19      2.53     -1.78
    0  -10   20      1.57      0.84
    0  -10  -20      1.76     -0.23
    0   10   20      1.76      0.23
    0   10  -20      1.57     -0.84
    0   10  -21      5.35      6.74
    0  -10  -21     -4.39      1.54
    0   10   21     -4.39     -1.54
    0  -10   21      5.35     -6.74
    0  -10  -22      4.80     -1.32
    0  -10   22      4.37     -0.83
    0   10  -22      4.37      0.83
    0   10   22      4.80      1.32
    0   10   23     -5.93     -2.05
    0  -10  -23     -5.93      2.05
    0   10  -23      6.52      8.17
    0  -10   23      6.52     -8.17
    0   10   24      5.26      1.35
    0   10  -24      4.78      1.29
    0  -10  -24      5.26     -1.35
    0  -10   24      4.78     -1.29
    0  -10  -25     -1.42      2.42
    0   10  -25      1.24      5.94
    0  -10   25      1.24     -5.94
    0   10   25     -1.42     -2.42
    0  -10   26      4.23     -3.05
    0   10   26      4.26      1.65
    0   10  -26      4.23      3.05
    0  -10  -26      4.26     -1.65
    0   10   27     -1.58     -0.23
    0  -10  -27     -1.58      0.23
    0   10  -27      1.02      2.76
    0  -10   27      1.02     -2.76
    0   10  -28     -1.55      1.91
    0  -10  -28     -1.49     -2.85
    0  -10   28     -1.55     -1.91
    0   10   28     -1.49      2.85
    0   10   29      0.87     -1.40
    0  -10  -29      0.87      1.40
    0  -10   29     -1.65     -0.67
    0   10   30     -6.64      4.81
    0   10  -30     -6.65      0.74
    0  -10   30     -6.65     -0.74
    0  -10  -30     -6.64     -4.81
    0   10  -31     -5.78     -0.17
    0   10   31      4.10    -13.69
    0  -10  -31      4.10     13.69
    0  -10   31     -5.78      0.17
    0   10   32     -7.66      0.56
    0  -10   32     -6.97     -2.20
    0   10  -32     -6.97      2.20
    0   10   33      4.09    -18.33
    0  -10   33     -5.98      1.24
    0  -10   34     -1.17     -1.30
    0   10   34     -1.81     -2.55
    0   10   35      1.56     -7.08
    0  -10   35     -2.44      1.06
    0  -10   36      0.42     -0.73
    0   10   36      0.35      0.75
    0  -11   -1     12.10      5.18
    0  -11    1     11.48      8.10
    0   11   -1     11.48     -8.10
    0   11    1     12.10     -5.18
    0   11   -2      4.15     -0.25
    0  -11   -2     -1.95     -0.61
    0  -11   -2     -1.95     -0.61
    0  -11    2      4.15      0.25
    0  -11   -3      2.44      2.36
    0  -11    3      1.82      7.56
    0   11   -3      1.82     -7.56
    0  -11   -3      2.44      2.36
    0   11    4     -0.20     -4.05
    0  -11   -4     -0.20      4.05
    0  -11   -4     -0.20      4.05
    0   11   -4      1.33      2.12
    0  -11    4      1.33     -2.12
    0  -11    5     -5.57      4.32
    0   11   -5     -5.57     -4.32
    0   11    5     -5.71     -4.41
    0  -11   -5     -5.71      4.41
    0  -11   -6     10.73      4.75
    0   11   -6    -10.38      2.36
    0   11    6     10.73     -4.75
    0  -11    6    -10.38     -2.36
    0   11    7     -4.85     -1.83
    0  -11   -7     -4.85      1.83
    0  -11    7     -4.75     -0.86
    0   11   -7     -4.75      0.86
    0   11   -8    -15.29     -4.04
    0  -11   -8     15.36     -1.55
    0  -11    8    -15.29      4.04
    0   11    8     15.36      1.55
    0  -11    8    -15.29      4.04
    0  -11    9     -0.14      0.64
    0   11   -9     -0.14     -0.64
    0   11   10      9.97      2.90
    0   11  -10     -9.90     -3.87
    0  -11   10     -9.90      3.87
    0   11  -11      0.05     -2.17
    0  -11   11      0.05      2.17
    0   11  -12     -0.16      0.10
    0  -11   12     -0.16     -0.10
    0   11   12      0.17      1.02
    0   11  -13     -4.75     -0.92
    0  -11   13     -4.75      0.92
    0   11   13     -4.53     -0.03
    0  -11   14      2.72      1.61
    0   11   14     -2.65      1.00
    0   11  -14      2.72     -1.61
    0  -11   15     -4.80      1.82
    0   11   15     -4.43      2.35
    0  -11   16      0.06      0.48
    0   11  -16      0.06     -0.48
    0   11   16      0.47     -1.31
    0   11  -17      1.55     -1.69
    0  -11   17      1.55      1.69
    0   11   17      1.66      2.10
    0   11   18      1.97     -1.95
    0   11  -18     -1.57      0.73
    0  -11   18     -1.57     -0.73
    0  -11   19      0.69      0.72
    0  -11  -19      0.48      0.62
    0   11  -19      0.69     -0.72
    0   11   19      0.48     -0.62
    0  -11  -20      1.29     -1.61
    0   11  -20     -1.80     -4.80
    0   11  -20     -1.80     -4.80
    0   11   20      1.29      1.61
    0  -11   20     -1.80      4.80
    0   11   21     -6.77     -2.48
    0   11  -21     -6.42     -1.56
    0  -11  -21     -6.77      2.48
    0   11  -21     -6.42     -1.56
    0  -11   21     -6.42      1.56
    0   11  -22     -4.64     -9.69
    0  -11   22     -4.64      9.69
    0  -11  -22      3.93     -4.36
    0   11   22      3.93      4.36
    0  -11  -23     -3.72      2.25
    0   11  -23     -3.27     -1.84
    0  -11   23     -3.27      1.84
    0   11   23     -3.72     -2.25
    0   11  -24     -3.79    -10.22
    0   11   24      3.68      3.74
    0  -11   24     -3.79     10.22
    0  -11  -24      3.68     -3.74
    0  -11   25     -0.67      1.37
    0   11  -25     -0.67     -1.37
    0   11   25     -0.84     -2.19
    0  -11  -25     -0.84      2.19
    0  -11   26      1.32      6.47
    0  -11  -26     -0.92      0.29
    0   11   26     -0.92     -0.29
    0   11   27     -0.20     -0.55
    0  -11   27     -0.47      2.44
    0   11  -27     -0.47     -2.44
    0   11   28     -0.19     -0.91
    0  -11   28      0.69      3.13
    0  -11  -28     -0.19      0.91
    0   11  -28      0.69     -3.13
    0   11   29      2.75     -2.14
    0  -11   29      2.80      3.38
    0   11  -29      2.80     -3.38
    0  -11  -29      2.75      2.14
    0   11   30     -2.61      6.50
    0   11  -30      3.21     -4.41
    0  -11   30      3.21      4.41
    0  -11  -30     -2.61     -6.50
    0  -11  -31      4.72      3.51
    0   11  -31      4.67     -3.30
    0   11   31      4.72     -3.51
    0  -11   31      4.67      3.30
    0   11   32     -6.88     14.12
    0  -11   32      8.07      3.28
    0   11  -32      8.07     -3.28
    0   11   33      4.88      0.40
    0  -11   33      4.15      1.89
    0   11   34     -7.13     12.86
    0  -11   34      8.36      0.96
    0  -11   35      0.56      1.11
    0   11   35      1.05      0.10
    0   11   36     -3.93      4.22
    0  -11   36      4.43      1.20
    0  -12    0    -13.82     -6.24
    0   12    0    -13.82      6.24
    0  -12   -1      5.09      1.40
    0  -12   -1      5.09      1.40
    0   12   -1     -6.67     -0.35
    0  -12    1     -6.67      0.35
    0   12   -2     -9.79      8.79
    0  -12   -2     -9.97     -1.68
    0  -12    2     -9.79     -8.79
    0  -12   -2     -9.97     -1.68
    0  -12    3     -5.96     -1.63
    0   12   -3     -5.96      1.63
    0  -12   -3      4.69      1.37
    0  -12   -3      4.69      1.37
    0  -12   -4     -0.41     -1.88
    0  -12    4     -0.56     -6.52
    0  -12   -4     -0.41     -1.88
    0   12   -4     -0.56      6.52
    0   12   -5      6.72     -0.66
    0   12    5     -6.91      2.30
    0  -12   -5     -6.91     -2.30
    0  -12    5      6.72      0.66
    0  -12   -5     -6.91     -2.30
    0   12    6      4.89      3.50
    0  -12   -6      4.89     -3.50
    0  -12    6      4.60     -3.30
    0   12   -6      4.60      3.30
    0  -12    7      9.55     -1.41
    0   12   -7      9.55      1.41
    0   12    7     -8.97      2.18
    0  -12   -7     -8.97     -2.18
    0  -12    8      5.46     -1.13
    0  -12   -8      5.90      0.38
    0   12   -8      5.46      1.13
    0   12    8      5.90     -0.38
    0  -12    8      5.46     -1.13
    0   12   -9      7.08      5.30
    0  -12    9      7.08     -5.30
    0   12    9     -6.49     -4.48
    0  -12    9      7.08     -5.30
    0  -12   10      4.58      0.63
    0   12  -10      4.58     -0.63
    0   12   10      5.04     -2.29
    0  -12   11      4.05     -1.24
    0   12  -11      4.05      1.24
    0   12   11     -3.61     -3.62
    0  -12   12      3.57     -1.28
    0   12   12      3.55     -0.50
    0   12  -12      3.57      1.28
    0   12  -13     -5.25      0.68
    0  -12   13     -5.25     -0.68
    0   12   13      5.62     -0.13
    0   12   14      2.72     -1.43
    0  -12   14      3.05     -2.82
    0  -12   15     -8.49     -1.63
    0   12   15      8.35      1.02
    0   12   16      0.32     -3.29
    0  -12   16      0.46     -0.90
    0   12   17      1.93      2.70
    0  -12   17     -2.61      2.29
    0   12  -18     -1.47      0.92
    0  -12   18     -1.47     -0.92
    0   12  -19      1.04     -2.18
    0   12   19     -1.38      2.12
    0  -12   19      1.04      2.18
    0   12   20      3.54      0.40
    0  -12  -20      3.54     -0.40
    0  -12   20      3.41     -2.53
    0   12  -20      3.41      2.53
    0   12  -20      3.41      2.53
    0   12  -21     -1.21      3.13
    0  -12  -21      1.35      1.19
    0   12   21      1.35     -1.19
    0  -12   21     -1.21     -3.13
    0   12  -21     -1.21      3.13
    0   12  -22      6.00      3.30
    0  -12   22      6.00     -3.30
    0  -12  -22      6.32     -1.50
    0   12   22      6.32      1.50
    0   12  -22      6.00      3.30
    0   12  -23     -0.18      5.94
    0   12  -23     -0.18      5.94
    0  -12  -23      0.19      4.39
    0  -12   23     -0.18     -5.94
    0   12   23      0.19     -4.39
    0  -12   24     -1.57     -1.33
    0   12  -24     -1.57      1.33
    0   12  -24     -1.57      1.33
    0  -12  -24     -1.49     -0.74
    0   12   24     -1.49      0.74
    0  -12   25      1.23     -5.21
    0   12   25     -1.05     -0.09
    0  -12  -25     -1.05      0.09
    0   12  -25      1.23      5.21
    0   12  -25      1.23      5.21
    0  -12  -26     -3.60      0.86
    0  -12   26     -3.09      0.21
    0   12  -26     -3.09     -0.21
    0   12  -26     -3.09     -0.21
    0   12   26     -3.60     -0.86
    0   12   27      0.38      4.59
    0  -12  -27      0.38     -4.59
    0  -12   27     -0.14     -4.01
    0   12  -27     -0.14      4.01
    0   12  -27     -0.14      4.01
    0   12  -28     -1.37      2.96
    0  -12   28     -1.37     -2.96
    0  -12  -28     -1.80      0.95
    0   12   28     -1.80     -0.95
    0   12  -28     -1.37      2.96
    0  -12  -29      0.02      2.13
    0  -12   29     -0.36     -4.46
    0   12   29      0.02     -2.13
    0   12  -29     -0.36      4.46
    0  -12  -30     -0.27     -0.67
    0   12  -30     -0.53      3.64
    0   12   30     -0.27      0.67
    0  -12   30     -0.53     -3.64
    0   12  -30     -0.53      3.64
    0   12   31      7.04     -8.64
    0   12  -31     -7.69      1.97
    0   12  -31     -7.69      1.97
    0  -12   31     -7.69     -1.97
    0  -12   32     -1.31     -0.94
    0   12   32     -1.33      1.11
    0   12  -32     -1.31      0.94
    0   12  -33    -12.52     -2.21
    0   12   33     11.91     -8.79
    0  -12   33    -12.52      2.21
    0   12  -34     -1.89      0.75
    0  -12   34     -1.89     -0.75
    0   12   34     -2.55      0.20
    0  -12   35     -8.44      0.68
    0   12   35      7.98     -5.47
    0  -12   36     -1.20     -1.24
    0   12   36     -1.44      0.12
    0   13   -1      5.09     -6.56
    0  -13   -1      4.78      2.71
    0  -13   -1      4.78      2.71
    0  -13    1      5.09      6.56
    0  -13   -2     -6.57     -0.19
    0   13   -2      7.11     -1.18
    0  -13   -2     -6.57     -0.19
    0  -13    2      7.11      1.18
    0   13   -3      1.06     -7.16
    0  -13   -3      0.76      1.78
    0  -13   -3      0.76      1.78
    0  -13    3      1.06      7.16
    0  -13   -4      4.05     -0.40
    0  -13    4     -4.16      1.96
    0  -13   -4      4.05     -0.40
    0   13   -4     -4.16     -1.96
    0  -13    5     -1.27      2.45
    0   13   -5     -1.27     -2.45
    0   13    5     -1.15     -0.60
    0  -13   -5     -1.15      0.60
    0  -13   -5     -1.15      0.60
    0  -13    6    -10.24      0.40
    0  -13   -6      9.54      2.48
    0   13    6      9.54     -2.48
    0   13   -6    -10.24     -0.40
    0  -13   -6      9.54      2.48
    0  -13   -7     -4.06     -0.16
    0   13    7     -4.06      0.16
    0  -13    7     -3.80      1.14
    0   13   -7     -3.80     -1.14
    0   13    8      3.59      0.15
    0   13   -8     -4.23     -0.53
    0  -13   -8      3.59     -0.15
    0  -13    8     -4.23      0.53
    0  -13    8     -4.23      0.53
    0  -13    9     -9.91     -2.02
    0   13   -9     -9.91      2.02
    0   13    9    -10.66      3.66
    0  -13    9     -9.91     -2.02
    0   13  -10     -0.22     -0.16
    0  -13   10     -0.22      0.16
    0   13   10     -0.44      6.12
    0   13   11     -9.09      4.82
    0  -13   11     -8.85     -1.58
    0   13  -11     -8.85      1.58
    0   13   12     -6.76      3.73
    0  -13   12      6.15     -0.47
    0   13  -12      6.15      0.47
    0  -13   13     -3.25      3.58
    0   13  -13     -3.25     -3.58
    0  -13   14     12.59     -0.60
    0   13   14    -12.86     -0.66
    0  -13   15     -0.82      1.92
    0   13   15     -0.87      2.05
    0  -13   16      7.77     -2.35
    0   13   16     -7.59     -2.40
    0   13   17      0.14      3.84
    0  -13   17      0.34     -0.69
    0   13   18     -0.73     -4.27
    0  -13   18      0.93     -6.02
    0   13   19      1.03      3.13
    0  -13   19      0.93      1.23
    0  -13  -20     -0.76      4.70
    0   13   20     -0.76     -4.70
    0  -13   20      0.58     -5.86
    0   13  -20      0.58      5.86
    0   13  -21     -2.76     -3.12
    0  -13   21     -2.76      3.12
    0   13   21     -2.71      0.20
    0   13  -21     -2.76     -3.12
    0  -13  -21     -2.71     -0.20
    0   13   22     -4.43      0.28
    0  -13  -22     -4.43     -0.28
    0   13  -22      4.21      1.59
    0   13  -22      4.21      1.59
    0  -13   22      4.21     -1.59
    0  -13   23     -4.00      2.46
    0   13  -23     -4.00     -2.46
    0  -13  -23     -3.78      0.46
    0   13   23     -3.78     -0.46
    0   13  -23     -4.00     -2.46
    0   13  -24      0.16      0.02
    0  -13  -24     -0.39     -2.23
    0  -13   24      0.16     -0.02
    0   13   24     -0.39      2.23
    0   13  -24      0.16      0.02
    0  -13   25      1.51     -0.05
    0   13  -25      1.51      0.05
    0   13   25      2.34      2.20
    0   13  -25      1.51      0.05
    0  -13  -25      2.34     -2.20
    0   13   26      2.70     -4.58
    0  -13  -26      2.70      4.58
    0   13  -26     -3.24     -0.88
    0   13  -26     -3.24     -0.88
    0  -13   26     -3.24      0.88
    0  -13  -27      4.64     -1.36
    0   13  -27      3.93     -1.12
    0   13   27      4.64      1.36
    0  -13   27      3.93      1.12
    0   13  -27      3.93     -1.12
    0   13  -28     -1.84     -1.79
    0  -13   28     -1.84      1.79
    0   13   28      1.83     -3.64
    0   13  -28     -1.84     -1.79
    0  -13  -28      1.83      3.64
    0   13   29      2.33      0.92
    0   13  -29      2.31     -3.39
    0  -13   29      2.31      3.39
    0  -13  -29      2.33     -0.92
    0   13  -29      2.31     -3.39
    0   13  -30      2.23      1.09
    0   13   30     -1.45      5.72
    0  -13   30      2.23     -1.09
    0  -13  -30     -1.45     -5.72
    0   13  -30      2.23      1.09
    0   13  -31     -1.63     -0.63
    0   13   31     -1.79      2.01
    0   13  -31     -1.63     -0.63
    0  -13   31     -1.63      0.63
    0   13   32    -10.66      7.40
    0   13  -32     11.03      5.36
    0  -13   32     11.03     -5.36
    0   13  -33     -3.12     -0.11
    0   13   33     -2.82     -0.40
    0  -13   33     -3.12      0.11
    0   13   34     -9.88      2.58
    0  -13   34      9.77     -4.64
    0   13  -34      9.77      4.64
    0  -13   35     -1.79      2.05
    0   13   35     -1.60     -0.36
    0   14    0     -1.22      1.13
    0  -14    0     -1.22     -1.13
    0  -14    1     -2.32     -0.16
    0  -14   -1      2.35      0.12
    0   14   -1     -2.32      0.16
    0  -14   -1      2.35      0.12
    0  -14    2      2.02     -6.44
    0  -14   -2      2.92      0.52
    0   14   -2      2.02      6.44
    0  -14   -2      2.92      0.52
    0   14   -3      0.34      1.46
    0  -14    3      0.34     -1.46
    0  -14   -3      0.36     -0.61
    0  -14   -3      0.36     -0.61
    0  -14    4      2.95     -2.73
    0  -14   -4      2.98      0.42
    0  -14   -4      2.98      0.42
    0   14   -4      2.95      2.73
    0  -14   -5     -5.12      0.53
    0  -14   -5     -5.12      0.53
    0   14   -5      6.17      2.98
    0  -14    5      6.17     -2.98
    0  -14   -6     -2.87      2.27
    0   14    6     -2.87     -2.27
    0  -14   -6     -2.87      2.27
    0   14   -6     -2.56     -2.11
    0  -14    6     -2.56      2.11
    0  -14    7      5.41     -0.75
    0  -14   -7     -4.90      0.47
    0   14   -7      5.41      0.75
    0   14    7     -4.90     -0.47
    0  -14   -7     -4.90      0.47
    0   14   -8      1.06     -2.10
    0  -14   -8      1.32      2.30
    0   14    8      1.32     -2.30
    0  -14    8      1.06      2.10
    0  -14    9      0.81      3.07
    0   14    9     -0.54     -1.83
    0   14   -9      0.81     -3.07
    0  -14   -9     -0.54      1.83
    0  -14    9      0.81      3.07
    0   14   10      8.85     -4.56
    0   14  -10      8.54     -1.72
    0  -14   10      8.54      1.72
    0  -14   10      8.54      1.72
    0   14   11      6.17     -4.95
    0  -14   11     -5.76      1.94
    0   14  -11     -5.76     -1.94
    0  -14   12      4.86     -0.28
    0   14   12      4.62     -4.36
    0   14   13     11.43     -2.67
    0  -14   13    -11.30      2.36
    0  -14   14     -0.88     -1.11
    0   14   14     -1.17     -1.80
    0  -14   15     -8.73      3.34
    0   14   15      8.58      1.19
    0   14   16     -2.31     -2.29
    0  -14   16     -2.36     -0.22
    0  -14   17     -3.43      4.14
    0   14   17      3.43      3.34
    0   14   18     -2.24     -3.46
    0  -14   18     -2.13     -0.17
    0  -14   19     -1.05      7.77
    0   14   19      1.57      5.57
    0   14  -19     -1.05     -7.77
    0  -14   20     -3.17     -1.18
    0   14   20     -3.38     -1.93
    0   14  -20     -3.17      1.18
    0  -14  -20     -3.38      1.93
    0  -14   21     -0.95      6.18
    0   14   21      1.99      3.46
    0   14  -21     -0.95     -6.18
    0  -14  -21      1.99     -3.46
    0   14   22      0.50      0.67
    0   14  -22      0.80      1.27
    0  -14  -22      0.50     -0.67
    0  -14   22      0.80     -1.27
    0  -14  -23      2.44      1.00
    0  -14   23     -1.50      1.91
    0   14   23      2.44     -1.00
    0   14  -23     -1.50     -1.91
    0   14  -24      4.93      0.99
    0   14   24      4.03     -1.54
    0  -14   24      4.93     -0.99
    0  -14  -24      4.03      1.54
    0   14   25     -0.90      1.40
    0  -14  -25     -0.90     -1.40
    0   14  -25      1.24     -1.13
    0  -14   25      1.24      1.13
    0   14  -25      1.24     -1.13
    0  -14   26     -1.81     -2.00
    0   14   26     -2.78     -1.87
    0   14  -26     -1.81      2.00
    0   14  -26     -1.81      2.00
    0  -14  -27     -2.12     -5.60
    0   14   27     -2.12      5.60
    0   14  -27      2.05     -1.27
    0   14  -27      2.05     -1.27
    0  -14   27      2.05      1.27
    0   14  -28     -5.42      3.67
    0  -14  -28     -5.73     -0.42
    0   14  -28     -5.42      3.67
    0   14   28     -5.73      0.42
    0  -14   28     -5.42     -3.67
    0   14   29     -3.99      1.40
    0   14  -29      3.58     -3.68
    0   14  -29      3.58     -3.68
    0  -14  -29     -3.99     -1.40
    0  -14   29      3.58      3.68
    0   14  -30     -3.14      3.12
    0   14  -30     -3.14      3.12
    0   14   30     -3.40     -3.57
    0  -14   30     -3.14     -3.12
    0   14   31     -0.73     -6.15
    0  -14   31      0.37      5.83
    0   14  -31      0.37     -5.83
    0   14  -32      1.81      1.49
    0  -14   32      1.81     -1.49
    0   14   32      1.28     -3.79
    0   14  -33     -5.64     -4.66
    0  -14   33     -5.64      4.66
    0   14   33      5.75     -4.92
    0   14   34      3.03      0.79
    0  -14   34      3.18     -2.32
    0   14  -34      3.18      2.32
    0  -14   35     -4.06      2.41
    0   14   35      4.20      0.41
    0  -15   -1      0.58     -3.94
    0   15   -1      1.39     -4.54
    0  -15    1      1.39      4.54
    0  -15   -1      0.58     -3.94
    0  -15   -2      2.82     -1.98
    0  -15    2     -3.60      0.27
    0  -15   -2      2.82     -1.98
    0   15   -2     -3.60     -0.27
    0  -15    3     -0.43      6.69
    0  -15   -3     -1.24     -4.35
    0  -15   -3     -1.24     -4.35
    0   15   -3     -0.43     -6.69
    0  -15   -4      0.45     -1.04
    0  -15    4     -1.80      2.61
    0   15   -4     -1.80     -2.61
    0  -15   -4      0.45     -1.04
    0  -15   -5      5.49     -1.27
    0   15   -5      5.31      0.05
    0  -15    5      5.31     -0.05
    0  -15   -5      5.49     -1.27
    0  -15   -6      0.64     -3.25
    0   15   -6     -1.60     -3.95
    0   15    6      0.64      3.25
    0  -15   -6      0.64     -3.25
    0  -15    6     -1.60      3.95
    0   15    7      8.33      1.54
    0   15   -7      8.07      3.52
    0  -15   -7      8.33     -1.54
    0  -15   -7      8.33     -1.54
    0  -15    7      8.07     -3.52
    0  -15   -8      6.04     -0.35
    0   15    8      6.04      0.35
    0   15   -8     -6.49      1.59
    0  -15    8     -6.49     -1.59
    0  -15   -8      6.04     -0.35
    0  -15    9     -0.29      0.33
    0   15   -9     -0.29     -0.33
    0  -15   -9     -0.23     -1.88
    0  -15    9     -0.29      0.33
    0   15    9     -0.23      1.88
    0   15  -10     -4.98      5.09
    0  -15   10     -4.98     -5.09
    0   15   10      4.73     -1.86
    0  -15   10     -4.98     -5.09
    0  -15   11     -3.58      1.31
    0   15   11     -3.48      2.67
    0  -15   12      2.04     -5.07
    0   15   12     -1.98      0.93
    0  -15   13      2.13     -1.78
    0   15   13      2.56      2.61
    0  -15   14      4.62     -4.62
    0   15   14     -4.08      0.12
    0   15   15      5.76      1.76
    0  -15   15      5.28     -0.11
    0   15   16     -2.84     -2.14
    0  -15   16      3.37     -2.29
    0   15   17      3.44      1.93
    0  -15   17      3.17      1.14
    0   15  -18      2.87      3.78
    0   15   18     -2.78     -3.21
    0  -15   18      2.87     -3.78
    0   15   19      2.10      1.82
    0  -15   19      1.91      0.31
    0   15  -19      1.91     -0.31
    0  -15   20      1.50     -5.08
    0   15   20     -2.09     -2.07
    0   15  -20      1.50      5.08
    0  -15  -20     -2.09      2.07
    0  -15  -21      4.46     -0.14
    0  -15   21      4.14     -0.11
    0   15  -21      4.14      0.11
    0   15   21      4.46      0.14
    0  -15   22     -0.93     -0.59
    0  -15  -22     -0.25     -0.56
    0   15  -22     -0.93      0.59
    0   15   22     -0.25      0.56
    0   15   23     -1.02      1.06
    0  -15   23     -1.62     -1.12
    0   15  -23     -1.62      1.12
    0  -15  -23     -1.02     -1.06
    0  -15  -24     -3.08      0.06
    0   15  -24      2.38     -1.30
    0   15   24     -3.08     -0.06
    0  -15   24      2.38      1.30
    0   15  -25     -2.43     -1.06
    0   15   25     -1.79      2.95
    0  -15  -25     -1.79     -2.95
    0  -15   25     -2.43      1.06
    0  -15   26      3.44     -1.99
    0  -15  -26     -3.25      2.20
    0   15  -26      3.44      1.99
    0   15   26     -3.25     -2.20
    0   15   27      2.99      0.93
    0  -15   27      2.61      3.77
    0  -15  -27      2.99     -0.93
    0   15  -27      2.61     -3.77
    0  -15   28     -2.65     -4.65
    0   15   28      2.85     -4.19
    0  -15  -28      2.85      4.19
    0   15  -28     -2.65      4.65
    0  -15   29      2.66      3.88
    0   15  -29      2.66     -3.88
    0   15   29      3.00      1.61
    0  -15  -29      3.00     -1.61
    0   15  -30     -6.83      5.27
    0  -15   30     -6.83     -5.27
    0   15   30      6.71     -1.30
    0  -15   31      4.59      2.49
    0   15  -31      4.59     -2.49
    0   15   31      5.24      3.99
    0  -15   32     -1.85     -3.64
    0   15  -32     -1.85      3.64
    0   15  -33      3.81     -1.05
    0  -15   33      3.81      1.05
    0   15   33      4.27      0.75
    0  -15   34      4.18     -2.43
    0   15   34     -4.20      3.21
    0   15  -34      4.18      2.43
    0  -16    0      1.79     -0.79
    0   16    0      1.79      0.79
    0  -16    0      1.79     -0.79
    0   16   -1      4.66     -0.48
    0  -16    1      4.66      0.48
    0  -16   -1     -4.40      2.35
    0  -16   -1     -4.40      2.35
    0  -16    2     -1.48     -6.85
    0   16   -2     -1.48      6.85
    0  -16   -2     -0.55      8.11
    0  -16   -2     -0.55      8.11
    0  -16   -3     -5.08      1.89
    0  -16   -3     -5.08      1.89
    0   16   -3      5.81      2.13
    0  -16    3      5.81     -2.13
    0   16   -4     -6.34      3.73
    0  -16   -4     -5.91      4.54
    0  -16   -4     -5.91      4.54
    0  -16    4     -6.34     -3.73
    0   16   -5      1.26      3.80
    0  -16    5      1.26     -3.80
    0  -16   -5     -0.67      1.83
    0  -16   -5     -0.67      1.83
    0   16   -6     -6.58     -2.32
    0  -16   -6     -6.86     -0.03
    0  -16    6     -6.58      2.32
    0  -16   -6     -6.86     -0.03
    0  -16   -7     -5.57      0.87
    0   16   -7      6.34      1.08
    0  -16   -7     -5.57      0.87
    0  -16    7      6.34     -1.08
    0   16    7     -5.57     -0.87
    0   16   -8     -1.99     -1.90
    0  -16   -8     -2.24      2.03
    0  -16    8     -1.99      1.90
    0   16    8     -2.24     -2.03
    0  -16   -8     -2.24      2.03
    0  -16    9     12.89      4.24
    0  -16   -9    -12.17     -5.62
    0  -16    9     12.89      4.24
    0  -16   -9    -12.17     -5.62
    0   16    9    -12.17      5.62
    0  -16   10      0.15     -2.55
    0  -16   10      0.15     -2.55
    0   16   10      0.17     -1.36
    0   16   11     -9.73      8.48
    0  -16   11      9.94      8.44
    0  -16   12     -3.73      0.19
    0   16   12     -3.75     -1.05
    0  -16   13      4.02      7.03
    0   16   13     -4.48      5.75
    0   16   14     -7.87     -2.03
    0  -16   14     -7.61      0.99
    0   16   15      0.11      3.58
    0  -16   15     -1.06      1.83
    0  -16   16     -5.82     -0.63
    0   16   16     -5.96     -1.27
    0   16   17      1.17      2.42
    0  -16   17     -2.02      1.00
    0   16  -17     -2.02     -1.00
    0   16   18     -1.33     -0.88
    0  -16   18     -1.39      1.07
    0   16  -18     -1.39     -1.07
    0  -16   19     -1.95      2.20
    0   16  -19     -1.95     -2.20
    0   16   19      1.45      0.91
    0   16   20     -1.71     -0.40
    0   16  -20     -1.34     -0.38
    0  -16   20     -1.34      0.38
    0  -16  -20     -1.71      0.40
    0   16  -21      0.50      0.33
    0  -16   21      0.50     -0.33
    0   16   21     -0.57     -1.16
    0  -16  -21     -0.57      1.16
    0  -16  -22     -3.05      0.44
    0   16  -22     -2.31     -1.46
    0   16   22     -3.05     -0.44
    0  -16   22     -2.31      1.46
    0   16   23      0.52     -0.26
    0   16  -23     -0.48      3.96
    0  -16  -23      0.52      0.26
    0  -16   23     -0.48     -3.96
    0   16  -24     -0.30     -3.99
    0  -16   24     -0.30      3.99
    0   16   24     -0.55     -1.55
    0  -16  -24     -0.55      1.55
    0  -16  -25      6.04     -0.12
    0   16   25      6.04      0.12
    0   16  -25     -6.18      0.81
    0  -16   25     -6.18     -0.81
    0   16   26      0.48     -2.69
    0  -16   26      0.43      0.74
    0   16  -26      0.43     -0.74
    0  -16  -26      0.48      2.69
    0   16   27     -0.52     -0.30
    0  -16  -27     -0.52      0.30
    0  -16   27      0.51      5.04
    0   16  -27      0.51     -5.04
    0  -16  -28      1.29      3.56
    0   16  -28      1.42      2.36
    0  -16   28      1.42     -2.36
    0   16   28      1.29     -3.56
    0  -16   29      6.04      5.62
    0   16   29     -5.75      1.95
    0   16  -29      6.04     -5.62
    0  -16   30     -1.82     -0.30
    0   16  -30     -1.82      0.30
    0   16   30     -2.00     -1.05
    0   16   31     -2.83      1.16
    0   16  -31      3.15     -4.17
    0  -16   31      3.15      4.17
    0   16  -32     -7.53     -3.10
    0   16   32     -7.68      2.27
    0  -16   32     -7.53      3.10
    0   16   33      3.41     -1.56
    0  -16   33     -3.27      2.89
    0   16  -33     -3.27     -2.89
    0  -16   34     -5.24      3.13
    0   16   34     -5.45      3.78
    0  -17    1     -5.00      2.88
    0  -17   -1     -5.41     -3.03
    0  -17   -1     -5.41     -3.03
    0  -17   -2      6.19      0.22
    0  -17    2     -6.24      1.01
    0  -17   -2      6.19      0.22
    0  -17    3      1.84      1.50
    0  -17   -3      1.04     -7.26
    0  -17   -3      1.04     -7.26
    0  -17   -4      6.60     -1.38
    0  -17   -4      6.60     -1.38
    0  -17    4     -6.35      3.77
    0  -17    5      1.24     -2.24
    0  -17   -5      1.24     -2.32
    0  -17   -5      1.24     -2.32
    0  -17    6     -4.78      1.83
    0  -17   -6      4.81     -1.06
    0  -17   -6      4.81     -1.06
    0  -17   -7     -1.00     -1.95
    0  -17   -7     -1.00     -1.95
    0  -17    7     -1.52     -3.86
    0  -17   -8      5.36      2.17
    0  -17    8     -6.07     -0.92
    0  -17   -8      5.36      2.17
    0   17    8      5.36     -2.17
    0  -17    9      1.70     -1.41
    0  -17   -9      1.64     -4.10
    0  -17   -9      1.64     -4.10
    0   17    9      1.64      4.10
    0  -17  -10      6.50      9.67
    0   17   10      6.50     -9.67
    0  -17   10     -7.20     -6.31
    0  -17  -10      6.50      9.67
    0  -17   10     -7.20     -6.31
    0  -17   11      4.57     -0.19
    0   17   11      4.23      1.64
    0  -17   11      4.57     -0.19
    0  -17   12     -6.89     -9.01
    0   17   12      6.66    -14.10
    0   17   13      6.81      0.81
    0  -17   13      7.10      0.42
    0  -17   14     -2.10     -2.49
    0   17   14      2.53     -9.48
    0   17   15      7.89      0.40
    0  -17   15      8.17      0.77
    0  -17   16      2.08      0.35
    0   17   16     -1.24     -3.29
    0   17  -16      2.08     -0.35
    0   17  -17      4.31      2.38
    0   17   17      3.98     -0.48
    0  -17   17      4.31     -2.38
    0   17  -18      0.10      0.88
    0   17   18      0.60     -1.65
    0  -17   18      0.10     -0.88
    0  -17   19      0.56     -2.67
    0   17   19      0.78     -0.16
    0   17  -19      0.56      2.67
    0   17  -20     -1.74     -0.17
    0  -17   20     -1.74      0.17
    0   17   20      2.29     -0.80
    0  -17  -21      0.34     -0.22
    0  -17   21     -0.57     -0.11
    0   17   21      0.34      0.22
    0   17  -21     -0.57      0.11
    0  -17  -22      2.55      0.23
    0   17  -22     -1.64     -2.56
    0  -17   22     -1.64      2.56
    0   17   22      2.55     -0.23
    0   17   23      2.72     -1.38
    0   17  -23      2.26      3.75
    0  -17   23      2.26     -3.75
    0  -17  -23      2.72      1.38
    0  -17  -24     -1.18      0.59
    0   17  -24      2.08     -3.47
    0  -17   24      2.08      3.47
    0   17   24     -1.18     -0.59
    0   17  -25     -0.33      7.26
    0   17   25     -0.44     -2.39
    0  -17  -25     -0.44      2.39
    0  -17   25     -0.33     -7.26
    0  -17  -26      1.23     -0.74
    0   17  -26     -1.18      1.54
    0   17   26      1.23      0.74
    0  -17   26     -1.18     -1.54
    0  -17  -27     -2.65     -2.80
    0  -17   27     -2.70     -2.31
    0   17  -27     -2.70      2.31
    0   17   27     -2.65      2.80
    0  -17   28     -7.09     -6.55
    0   17   28      6.72      2.75
    0  -17  -28      6.72     -2.75
    0   17  -28     -7.09      6.55
    0   17  -29      0.62     -0.02
    0   17   29      0.55      3.43
    0  -17   29      0.62      0.02
    0  -17   30     -3.74     -6.75
    0   17  -30     -3.74      6.75
    0   17   30      3.59      1.92
    0   17  -31      3.06      4.16
    0  -17   31      3.06     -4.16
    0   17   31      2.55     -3.65
    0  -17   32      0.13     -4.83
    0   17  -32      0.13      4.83
    0   17   32     -0.19     -0.84
    0   17   33      2.84     -5.77
    0  -17   33      3.11     -6.15
    0   17  -33      3.11      6.15
    0  -18    0      6.48     -0.84
    0  -18    0      6.48     -0.84
    0  -18    1      0.85      1.56
    0  -18   -1     -0.68     -1.03
    0  -18   -1     -0.68     -1.03
    0  -18   -2      5.13      1.97
    0  -18    2      4.49     -0.08
    0  -18   -2      5.13      1.97
    0  -18   -3     -4.21      0.98
    0  -18    3      3.96     -0.33
    0  -18   -3     -4.21      0.98
    0  -18    4      3.39      3.36
    0  -18   -4      4.01      3.89
    0  -18   -4      4.01      3.89
    0  -18   -5     -4.35      4.19
    0   18   -5      4.05      1.61
    0  -18   -5     -4.35      4.19
    0  -18    5      4.05     -1.61
    0  -18   -6      2.24      2.36
    0  -18   -6      2.24      2.36
    0  -18    6      2.68      4.10
    0  -18   -7      1.63      3.11
    0  -18   -7      1.63      3.11
    0  -18    7     -1.61     -0.81
    0  -18    8     -2.85      2.55
    0  -18   -8     -3.26      3.50
    0  -18   -8     -3.26      3.50
    0   18    9      4.70      1.31
    0  -18   -9      4.70     -1.31
    0  -18    9     -4.17      1.35
    0  -18   -9      4.70     -1.31
    0  -18  -10     -3.74      4.35
    0  -18   10     -3.91      3.01
    0   18   10     -3.74     -4.35
    0  -18   10     -3.91      3.01
    0  -18  -10     -3.74      4.35
    0  -18   11     -0.61      6.33
    0  -18  -11      1.37    -10.33
    0  -18   11     -0.61      6.33
    0   18   11      1.37     10.33
    0  -18   12     -1.10      0.42
    0   18   12     -0.81     -0.84
    0  -18   13      0.84      3.86
    0   18   13     -0.27     12.87
    0  -18   14     -4.71     -2.04
    0   18   14     -4.37      1.57
    0  -18   15     -2.66     -0.54
    0   18  -15     -2.66      0.54
    0   18   15      2.66      5.38
    0   18  -16     -4.56      0.17
    0   18   16     -4.34      1.09
    0  -18   16     -4.56     -0.17
    0  -18   17     -2.91      0.47
    0   18  -17     -2.91     -0.47
    0   18   17      2.50      0.98
    0   18   18     -0.03      0.52
    0   18  -18      0.25     -1.33
    0  -18   18      0.25      1.33
    0   18  -19      2.41      0.06
    0  -18   19      2.41     -0.06
    0   18   19     -2.71      1.91
    0   18   20      2.75     -0.03
    0   18  -20      3.57     -0.81
    0   18   21     -3.06      1.54
    0   18  -21      2.48      2.00
    0  -18  -21     -3.06     -1.54
    0  -18   21      2.48     -2.00
    0  -18  -22      0.68     -0.69
    0   18   22      0.68      0.69
    0   18  -22      1.26     -0.45
    0  -18   22      1.26      0.45
    0  -18   23     -1.62     -3.46
    0   18   23      0.66     -0.23
    0  -18  -23      0.66      0.23
    0   18  -23     -1.62      3.46
    0  -18  -24      0.31     -5.19
    0  -18   24      0.58      4.46
    0   18   24      0.31      5.19
    0   18  -24      0.58     -4.46
    0   18   25     -1.17      0.96
    0  -18  -25     -1.17     -0.96
    0  -18   25      0.77     -3.47
    0   18  -25      0.77      3.47
    0  -18  -26      4.57     -4.50
    0   18  -26      5.02     -5.53
    0  -18   26      5.02      5.53
    0   18   26      4.57      4.50
    0   18   27     -4.53      0.19
    0   18  -27      4.66     -1.52
    0  -18   27      4.66      1.52
    0  -18  -27     -4.53     -0.19
    0   18  -28     -0.58     -0.49
    0  -18   28     -0.58      0.49
    0   18   28     -0.86     -1.36
    0   18  -29      5.12     -6.58
    0   18   29     -5.15     -5.39
    0  -18   29      5.12      6.58
    0   18  -30     -2.49      0.18
    0   18   30     -1.99     -0.42
    0  -18   30     -2.49     -0.18
    0   18   31     -3.83     -4.10
    0   18  -31      3.64     -5.81
    0  -18   31      3.64      5.81
    0  -18   32      0.33      2.46
    0   18  -32      0.33     -2.46
    0   18   32      1.07      3.41
    0   18  -33      2.31     -2.64
    0   18   33     -2.18      1.05
    0  -18   33      2.31      2.64
    0  -19   -1     -1.32      1.64
    0  -19    1     -1.11      1.44
    0  -19    1     -1.11      1.44
    0  -19   -1     -1.32      1.64
    0  -19    2      3.68     -4.46
    0  -19   -2     -3.77      0.75
    0  -19   -2     -3.77      0.75
    0  -19   -3     -5.99     -0.87
    0  -19   -3     -5.99     -0.87
    0  -19    3     -5.40     -0.07
    0  -19   -4     -2.25     -2.95
    0  -19   -4     -2.25     -2.95
    0  -19    4      2.32     -2.57
    0  -19   -5     -3.75     -3.72
    0  -19    5     -3.39     -1.89
    0  -19   -5     -3.75     -3.72
    0  -19    6      3.06      0.19
    0  -19   -6     -3.12     -6.87
    0  -19   -6     -3.12     -6.87
    0  -19    7      2.98      0.32
    0  -19   -7      3.18     -1.89
    0  -19   -7      3.18     -1.89
    0  -19   -8     -5.55     -4.80
    0  -19    8      5.45      0.42
    0  -19   -8     -5.55     -4.80
    0   19    9      3.74      2.59
    0  -19   -9      3.74     -2.59
    0  -19   -9      3.74     -2.59
    0  -19    9      3.59     -0.93
    0  -19   10      3.35     -2.05
    0  -19  -10     -3.93      1.42
    0  -19  -10     -3.93      1.42
    0   19   10     -3.93     -1.42
    0  -19   10      3.35     -2.05
    0  -19   11     -2.33     -2.19
    0   19   11     -2.42      2.27
    0  -19   11     -2.33     -2.19
    0  -19  -11     -2.42     -2.27
    0   19   12     -2.34     -7.75
    0  -19   12      1.58     -2.32
    0  -19  -12     -2.34      7.75
    0  -19   13     -1.56      0.39
    0   19  -13     -1.56     -0.39
    0   19   13     -1.68     -2.48
    0   19  -14      2.58      0.35
    0  -19   14      2.58     -0.35
    0   19   14     -3.16     -7.31
    0   19  -15      1.66     -1.00
    0   19   15      1.59     -2.33
    0  -19   15      1.66      1.00
    0   19  -16      4.49      0.26
    0   19   16     -4.53     -1.95
    0  -19   16      4.49     -0.26
    0   19   17     -2.73      0.61
    0   19  -17     -3.04     -2.93
    0  -19   17     -3.04      2.93
    0   19   18     -1.50      1.02
    0   19  -18      1.72      1.07
    0  -19   18      1.72     -1.07
    0   19   19     -5.88      0.26
    0  -19   19     -6.64      2.60
    0   19  -19     -6.64     -2.60
    0   19  -20     -2.16     -1.72
    0   19   20      2.44      0.57
    0   19  -21     -3.29     -0.18
    0  -19  -21     -2.60      0.26
    0   19   21     -2.60     -0.26
    0  -19   22      4.73      5.44
    0   19   22     -4.41      1.34
    0   19  -22      4.73     -5.44
    0  -19  -22     -4.41     -1.34
    0   19   23     -0.90     -1.75
    0   19  -23     -1.46     -0.65
    0  -19  -23     -0.90      1.75
    0  -19   23     -1.46      0.65
    0   19  -24      5.87     -6.28
    0  -19  -24     -5.87     -0.80
    0  -19   24      5.87      6.28
    0   19   24     -5.87      0.80
    0  -19  -25     -5.01      3.64
    0   19   25     -5.01     -3.64
    0   19  -25     -5.68      0.34
    0  -19   25     -5.68     -0.34
    0  -19  -26     -1.60      2.90
    0   19   26     -1.60     -2.90
    0  -19   26      1.62      4.29
    0   19  -26      1.62     -4.29
    0   19  -27     -4.50      0.53
    0  -19   27     -4.50     -0.53
    0   19   27     -3.89     -2.92
    0   19  -28     -1.28      1.15
    0  -19   28     -1.28     -1.15
    0   19   28      1.57      0.71
    0   19  -29      0.76     -1.85
    0  -19   29      0.76      1.85
    0   19   30      4.73      5.60
    0   19  -30     -4.47      3.11
    0  -19   30     -4.47     -3.11
    0  -19   31      0.45      1.78
    0   19  -31      0.45     -1.78
    0   19   31      0.03      0.11
    0  -19   32     -2.65     -0.74
    0   19  -32     -2.65      0.74
    0   19   32      2.73      2.13
    0  -20    0     -9.59     -0.20
    0  -20    0     -9.59     -0.20
    0  -20    1     -2.15      4.03
    0  -20   -1      2.66     -0.81
    0  -20   -1      2.66     -0.81
    0  -20    1     -2.15      4.03
    0  -20   -2     -2.00      0.43
    0  -20    2     -2.06     -0.88
    0  -20   -2     -2.00      0.43
    0  -20    3     -6.43      5.08
    0  -20   -3      6.04     -4.41
    0  -20   -3      6.04     -4.41
    0  -20    4      4.54     -1.25
    0  -20   -4      4.70      2.59
    0  -20   -4      4.70      2.59
    0  -20   -5      5.62      2.05
    0  -20   -5      5.62      2.05
    0  -20    5     -5.96      1.48
    0  -20    6      0.50     -2.85
    0   20   -6      0.50      2.85
    0  -20   -6      0.90      2.55
    0  -20   -6      0.90      2.55
    0  -20   -6      0.90      2.55
    0  -20   -7      2.81      7.03
    0  -20   -7      2.81      7.03
    0  -20    7     -2.84     -0.85
    0  -20   -8     -1.94      0.97
    0  -20    8     -2.17     -3.48
    0  -20   -8     -1.94      0.97
    0  -20   -9      0.00      2.49
    0  -20   -9      0.00      2.49
    0  -20    9      0.19      1.25
    0  -20  -10     -0.20      1.99
    0  -20  -10     -0.20      1.99
    0  -20   10     -0.49     -0.70
    0  -20   10     -0.49     -0.70
    0   20   10     -0.20     -1.99
    0  -20   11      0.84      0.11
    0   20   11     -0.59      2.22
    0  -20   11      0.84      0.11
    0   20  -11      0.84     -0.11
    0  -20  -11     -0.59     -2.22
    0   20  -12     -0.36     -1.62
    0  -20   12     -0.36      1.62
    0  -20  -12     -0.04      0.09
    0  -20   12     -0.36      1.62
    0   20   12     -0.04     -0.09
    0   20   13      0.83      5.30
    0  -20  -13      0.83     -5.30
    0  -20   13     -0.78     -0.71
    0   20  -13     -0.78      0.71
    0  -20   14     -1.19      3.01
    0   20   14     -1.06      3.11
    0   20  -14     -1.19     -3.01
    0   20   15      1.22      5.77
    0  -20   15     -1.28     -0.71
    0   20  -15     -1.28      0.71
    0  -20   16      1.79      1.16
    0   20  -16      1.79     -1.16
    0   20   16      1.74      2.50
    0  -20   17     -2.11      0.05
    0   20   17      2.13     -0.03
    0   20  -17     -2.11     -0.05
    0   20  -18      6.04      1.81
    0  -20   18      6.04     -1.81
    0   20   18      5.55      1.68
    0   20   19     -0.04     -5.27
    0   20  -19      0.07     -1.74
    0  -20   19      0.07      1.74
    0   20   20      1.31      1.57
    0  -20   20      2.04     -0.88
    0   20  -20      2.04      0.88
    0   20  -21     -2.66      2.93
    0  -20  -21      2.58      4.71
    0  -20   21     -2.66     -2.93
    0   20   21      2.58     -4.71
    0   20  -22     -0.98      1.25
    0  -20   22     -0.98     -1.25
    0  -20  -22     -1.78     -1.18
    0   20   22     -1.78      1.18
    0  -20   23     -8.64     -7.22
    0   20  -23     -8.64      7.22
    0  -20  -23      8.90      1.67
    0   20   23      8.90     -1.67
    0   20   24      3.40     -1.05
    0  -20  -24      3.40      1.05
    0   20  -24      3.99      3.90
    0  -20   24      3.99     -3.90
    0  -20   25     -6.75     -4.68
    0   20   25      7.05      2.14
    0  -20  -25      7.05     -2.14
    0   20  -25     -6.75      4.68
    0  -20   26      5.87     -2.48
    0   20  -26      5.87      2.48
    0   20   26      5.54     -1.76
    0  -20   27     -2.24     -0.14
    0   20  -27     -2.24      0.14
    0   20   27      2.19      1.62
    0   20  -28      5.09      0.72
    0   20   28      4.63      1.25
    0  -20   28      5.09     -0.72
    0   20  -29      3.08     -1.75
    0   20   29     -3.27     -2.30
    0  -20   29      3.08      1.75
    0   20  -30      0.10      1.39
    0   20   30     -0.07      1.42
    0  -20   30      0.10     -1.39
    0  -20   31      2.30     -0.46
    0   20   31     -2.57     -1.91
    0   20  -31      2.30      0.46
    0  -21   -1     10.91     -3.05
    0  -21   -1     10.91     -3.05
    0  -21    1     10.88     -2.55
    0  -21    1     10.88     -2.55
    0   21   -2     -0.32      2.75
    0  -21   -2      0.39      5.03
    0  -21    2     -0.32     -2.75
    0  -21   -2      0.39      5.03
    0  -21    3      1.19     -1.33
    0  -21   -3      1.71     -2.66
    0   21   -3      1.19      1.33
    0  -21   -3      1.71     -2.66
    0  -21    4      5.73     -1.42
    0  -21   -4     -4.74      4.93
    0   21   -4      5.73      1.42
    0  -21   -4     -4.74      4.93
    0  -21    5     -3.10      2.12
    0  -21   -5     -2.60     -1.20
    0   21   -5     -3.10     -2.12
    0  -21   -5     -2.60     -1.20
    0   21   -6      5.24     -2.49
    0  -21    6      5.24      2.49
    0  -21   -6     -4.52     -3.82
    0  -21   -6     -4.52     -3.82
    0  -21   -7     -1.44     -1.36
    0   21   -7     -1.33     -3.62
    0  -21   -7     -1.44     -1.36
    0  -21   -7     -1.44     -1.36
    0  -21    7     -1.33      3.62
    0   21   -7     -1.33     -3.62
    0  -21   -8     -0.98     -4.84
    0  -21    8      1.13      1.38
    0  -21   -8     -0.98     -4.84
    0   21   -8      1.13     -1.38
    0  -21   -9     -0.11     -1.37
    0  -21    9      0.37      3.88
    0   21   -9      0.37     -3.88
    0  -21   -9     -0.11     -1.37
    0  -21  -10      0.17      0.46
    0  -21   10     -0.02      0.07
    0   21  -10     -0.02     -0.07
    0   21  -11      3.63     -1.01
    0  -21  -11      2.99     -1.70
    0  -21   11      3.63      1.01
    0  -21   11      3.63      1.01
    0   21   11      2.99      1.70
    0  -21   12      0.21      1.19
    0  -21   12      0.21      1.19
    0   21   12      0.24     -2.34
    0  -21  -12      0.24      2.34
    0   21  -12      0.21     -1.19
    0   21   13      3.21      0.82
    0   21  -13      3.57      4.76
    0  -21  -13      3.21     -0.82
    0  -21   13      3.57     -4.76
    0   21  -14     -1.52     -1.54
    0   21   14      2.17     -4.13
    0  -21   14     -1.52      1.54
    0  -21  -14      2.17      4.13
    0   21  -15      0.84      7.22
    0   21   15      0.75     -4.75
    0  -21  -15      0.75      4.75
    0  -21   15      0.84     -7.22
    0   21   16      2.02     -3.42
    0   21  -16     -1.88     -3.03
    0  -21   16     -1.88      3.03
    0   21  -17     -0.30      8.55
    0  -21   17     -0.30     -8.55
    0   21   17     -0.02    -10.01
    0  -21   18     -0.04     -0.21
    0   21  -18     -0.04      0.21
    0   21   18     -0.38      2.49
    0  -21   19      0.54     -7.19
    0   21   19      1.14     -8.07
    0   21  -19      0.54      7.19
    0  -21   20     -0.02     -2.96
    0   21   20     -0.23      6.35
    0   21  -21      2.10      1.11
    0  -21  -21      2.79      3.52
    0   21   21      2.79     -3.52
    0  -21   21      2.10     -1.11
    0   21  -22      0.10     -1.59
    0  -21  -22     -0.19     -3.39
    0  -21   22      0.10      1.59
    0   21   22     -0.19      3.39
    0   21  -23     -2.33     -3.77
    0  -21   23     -2.33      3.77
    0  -21  -23     -1.93     -0.72
    0   21   23     -1.93      0.72
    0   21   24     -3.73     -2.28
    0   21  -24      3.53     -1.89
    0  -21   24      3.53      1.89
    0  -21  -24     -3.73      2.28
    0   21   25     -4.20      4.99
    0   21  -25     -4.16     -3.56
    0  -21   25     -4.16      3.56
    0   21  -26      2.89      3.81
    0  -21   26      2.89     -3.81
    0   21   26     -3.36     -1.73
    0   21  -27     -5.30     -0.38
    0  -21   27     -5.30      0.38
    0   21   27     -5.05      3.29
    0   21  -28     -2.05      5.38
    0   21   28      1.63      1.78
    0  -21   28     -2.05     -5.38
    0   21  -29     -4.45      0.13
    0   21   29     -4.19     -1.15
    0  -21   29     -4.45     -0.13
    0   21   30      3.59      1.14
    0   21  -30     -3.31      2.54
    0  -21   30     -3.31     -2.54
    0  -21   31      1.91     -0.29
    0   21  -31      1.91      0.29
    0   21   31      1.64     -2.00
    0  -22    0     -5.40      3.07
    0  -22    0     -5.40      3.07
    0  -22    1      2.09     -0.06
    0  -22   -1     -1.85     -1.80
    0  -22    1      2.09     -0.06
    0  -22   -1     -1.85     -1.80
    0  -22    2     -4.69      4.57
    0   22   -2     -4.69     -4.57
    0  -22   -2     -5.09      3.22
    0  -22    2     -4.69      4.57
    0  -22   -2     -5.09      3.22
    0  -22   -3      0.85     -1.91
    0   22   -3     -1.09     -1.03
    0  -22   -3      0.85     -1.91
    0  -22    3     -1.09      1.03
    0   22   -4      0.00     -1.80
    0  -22    4      0.00      1.80
    0  -22   -4     -1.29      2.14
    0  -22   -5      4.50      1.24
    0  -22   -5      4.50      1.24
    0  -22    5     -5.41     -1.20
    0   22   -5     -5.41      1.20
    0  -22   -6      2.55      2.29
    0   22   -6      3.67      1.70
    0  -22   -6      2.55      2.29
    0  -22    6      3.67     -1.70
    0   22   -7     -2.18      4.96
    0  -22   -7      1.51      4.68
    0  -22    7     -2.18     -4.96
    0  -22   -7      1.51      4.68
    0  -22   -7      1.51      4.68
    0   22   -8      3.79      2.52
    0  -22   -8      3.67      2.27
    0   22   -8      3.79      2.52
    0  -22    8      3.79     -2.52
    0  -22   -8      3.67      2.27
    0  -22    9     -1.63     -5.10
    0  -22   -9      1.27      2.21
    0  -22   -9      1.27      2.21
    0   22   -9     -1.63      5.10
    0  -22  -10      1.59     -0.13
    0  -22  -10      1.59     -0.13
    0  -22   10      1.26     -3.48
    0   22  -10      1.26      3.48
    0  -22   11     -3.32     -1.90
    0  -22   11     -3.32     -1.90
    0  -22  -11      2.90     -2.03
    0   22  -11     -3.32      1.90
    0  -22   12     -0.95      1.35
    0   22  -12     -0.95     -1.35
    0  -22  -12     -0.69      1.40
    0   22   12     -0.69     -1.40
    0  -22   12     -0.95      1.35
    0   22  -13      0.30      0.26
    0  -22  -13     -1.00     -1.38
    0  -22   13      0.30     -0.26
    0   22   14      0.52      0.40
    0   22  -14      0.33     -5.80
    0  -22  -14      0.52     -0.40
    0  -22   14      0.33      5.80
    0   22   15     -4.00     -0.16
    0  -22  -15     -4.00      0.16
    0  -22   15      3.50     -2.20
    0   22  -15      3.50      2.20
    0   22   16     -1.77     11.02
    0  -22   16     -1.76      9.88
    0   22  -16     -1.76     -9.88
    0  -22  -16     -1.77    -11.02
    0   22   17     -2.35      0.32
    0   22  -17      2.56      3.32
    0  -22   17      2.56     -3.32
    0   22  -18     -3.22    -15.01
    0   22   18     -3.48     15.96
    0  -22   18     -3.22     15.01
    0   22   19     -1.57     -0.63
    0  -22   19      1.88     -0.20
    0   22  -19      1.88      0.20
    0   22  -20      0.96     -8.91
    0  -22   20      0.96      8.91
    0   22   20      0.66      9.57
    0   22   21     -5.53     -1.71
    0  -22   21      5.64      2.12
    0   22  -21      5.64     -2.12
    0  -22  -21     -5.53      1.71
    0  -22   22      4.24     -1.29
    0  -22  -22      4.27     -1.21
    0   22   22      4.27      1.21
    0   22  -22      4.24      1.29
    0   22  -23      3.89     -1.88
    0   22   23     -3.96      1.51
    0  -22   23      3.89      1.88
    0   22   24      2.67     -3.68
    0   22  -24      2.36      3.18
    0  -22   24      2.36     -3.18
    0  -22   25     -2.40      4.77
    0   22  -25     -2.40     -4.77
    0   22   25      2.67      1.93
    0   22  -26      2.11      1.19
    0  -22   26      2.11     -1.19
    0   22   26      2.02     -4.02
    0  -22   27      0.92      6.85
    0   22  -27      0.92     -6.85
    0   22   27     -0.19     -1.98
    0   22  -28      4.38      0.53
    0   22   28      4.26     -1.30
    0  -22   28      4.38     -0.53
    0   22  -29      3.33     -4.25
    0   22   29     -3.15     -1.72
    0  -22   29      3.33      4.25
    0  -22   30      2.57     -0.11
    0   22   30      2.90      1.80
    0   22  -30      2.57      0.11
    0  -23    1     -0.17     -2.78
    0  -23    1     -0.17     -2.78
    0  -23   -1      0.07     -0.95
    0  -23   -1      0.07     -0.95
    0  -23   -2     -1.73      0.16
    0  -23    2      1.44     -0.37
    0   23   -2      1.44      0.37
    0  -23    2      1.44     -0.37
    0  -23   -2     -1.73      0.16
    0  -23   -3      3.49     -2.37
    0  -23   -3      3.49     -2.37
    0   23   -3      2.61      2.80
    0  -23    3      2.61     -2.80
    0  -23    4      1.47     -1.65
    0   23   -4      1.47      1.65
    0  -23   -4     -1.61     -2.18
    0  -23   -4     -1.61     -2.18
    0   23   -5     -1.19     -1.30
    0  -23    5     -1.19      1.30
    0  -23   -5      0.15     -4.93
    0  -23   -5      0.15     -4.93
    0  -23    6     -1.68      1.52
    0   23   -6     -1.68     -1.52
    0  -23   -6      2.24     -2.19
    0  -23   -6      2.24     -2.19
    0  -23   -7     -4.23     -4.83
    0   23   -7     -4.95     -2.53
    0  -23    7     -4.95      2.53
    0  -23   -7     -4.23     -4.83
    0   23   -8     -3.23     -8.37
    0  -23   -8      3.61     -4.17
    0   23   -8     -3.23     -8.37
    0  -23   -8      3.61     -4.17
    0  -23   -8      3.61     -4.17
    0  -23    8     -3.23      8.37
    0  -23   -9     -5.45     -0.62
    0  -23    9     -5.49      2.55
    0  -23   -9     -5.45     -0.62
    0   23   -9     -5.49     -2.55
    0   23   -9     -5.49     -2.55
    0   23  -10      1.55     -7.75
    0  -23  -10     -1.47     -1.20
    0  -23  -10     -1.47     -1.20
    0  -23   10      1.55      7.75
    0   23  -11     -3.47     -1.29
    0  -23   11     -3.47      1.29
    0  -23  -11     -3.41      1.91
    0  -23   11     -3.47      1.29
    0  -23   12      1.02      1.16
    0   23  -12      1.02     -1.16
    0  -23  -12     -0.61      2.46
    0  -23   12      1.02      1.16
    0  -23  -13     -2.07      0.91
    0   23  -13     -1.94      1.78
    0   23   13     -2.07     -0.91
    0  -23   13     -1.94     -1.78
    0  -23   14     -2.88     -0.62
    0   23   14      3.46      1.47
    0  -23  -14      3.46     -1.47
    0   23  -14     -2.88      0.62
    0  -23  -15     -0.54      4.15
    0  -23   15     -0.17     -2.71
    0   23   15     -0.54     -4.15
    0   23  -15     -0.17      2.71
    0   23  -16     -3.36     -0.94
    0  -23   16     -3.36      0.94
    0   23   16      3.36      3.21
    0  -23  -16      3.36     -3.21
    0  -23   17      2.05     -6.26
    0   23   17      1.58    -10.84
    0  -23  -17      1.58     10.84
    0   23  -17      2.05      6.26
    0   23   18      5.48     -0.59
    0  -23   18     -5.79      3.85
    0  -23  -18      5.48      0.59
    0   23  -18     -5.79     -3.85
    0  -23   19     -1.60     -8.27
    0   23  -19     -1.60      8.27
    0   23   19     -1.95    -11.14
    0   23   20      7.83     -2.46
    0  -23   20     -8.03      2.75
    0   23  -20     -8.03     -2.75
    0   23  -21     -5.79      2.60
    0  -23   21     -5.79     -2.60
    0   23   21     -6.22     -3.70
    0  -23   22     -3.17     -1.82
    0  -23  -22      3.23      3.12
    0   23  -22     -3.17      1.82
    0   23   22      3.23     -3.12
    0   23   23     -0.75      2.62
    0   23  -23     -0.01     -2.07
    0  -23   23     -0.01      2.07
    0   23  -24      4.62      2.50
    0   23   24     -4.43     -2.09
    0  -23   24      4.62     -2.50
    0  -23   25      1.49      2.81
    0   23  -25      1.49     -2.81
    0   23   25      1.18      2.59
    0   23   26     -1.51      1.52
    0  -23   26      1.45     -1.59
    0   23  -26      1.45      1.59
    0   23  -27     -2.86     -3.35
    0  -23   27     -2.86      3.35
    0   23   27     -2.90      1.77
    0   23   28      4.32      1.96
    0  -23   28     -4.48     -0.90
    0   23  -28     -4.48      0.90
    0  -23   29     -2.51      1.59
    0   23   29     -2.68      0.39
    0   23  -29     -2.51     -1.59
    0  -24    0      1.78      0.94
    0  -24    0      1.78      0.94
    0  -24    1     -1.96     -0.98
    0  -24   -1      1.87     -1.78
    0  -24    1     -1.96     -0.98
    0  -24   -1      1.87     -1.78
    0  -24    2     -0.83      0.08
    0  -24    2     -0.83      0.08
    0  -24   -2     -1.55     -0.17
    0  -24   -2     -1.55     -0.17
    0  -24   -3     -0.04     -0.45
    0   24   -3      0.62     -1.12
    0  -24    3      0.62      1.12
    0  -24   -3     -0.04     -0.45
    0  -24   -4     -5.01      2.80
    0   24   -4     -4.30      2.94
    0  -24   -4     -5.01      2.80
    0  -24    4     -4.30     -2.94
    0  -24   -5     -5.51     -1.53
    0  -24    5      5.75      1.63
    0  -24   -5     -5.51     -1.53
    0   24   -5      5.75     -1.63
    0   24   -6     -2.73      4.04
    0  -24    6     -2.73     -4.04
    0  -24   -6     -3.17      4.00
    0  -24   -6     -3.17      4.00
    0  -24    7      7.00     -2.51
    0  -24   -7     -7.11      1.14
    0  -24   -7     -7.11      1.14
    0   24   -7      7.00      2.51
    0   24   -8      1.40      3.05
    0  -24   -8      1.44      1.42
    0  -24   -8      1.44      1.42
    0  -24   -8      1.44      1.42
    0  -24    8      1.40     -3.05
    0   24   -9      2.98      8.34
    0  -24    9      2.98     -8.34
    0  -24   -9     -2.65      4.74
    0  -24   -9     -2.65      4.74
    0  -24  -10      3.13     -0.60
    0   24  -10      2.94      1.39
    0  -24  -10      3.13     -0.60
    0   24  -10      2.94      1.39
    0  -24   10      2.94     -1.39
    0  -24   11      0.10     -5.44
    0  -24  -11     -0.01      1.06
    0   24  -11      0.10      5.44
    0  -24   11      0.10     -5.44
    0  -24  -12      0.58     -3.22
    0   24  -12      0.43      0.78
    0  -24   12      0.43     -0.78
    0  -24   12      0.43     -0.78
    0  -24  -13     -2.79     -0.65
    0   24  -13      2.35     -0.13
    0  -24   13      2.35      0.13
    0  -24   13      2.35      0.13
    0  -24  -14     -1.31     -3.41
    0   24  -14     -1.49      0.83
    0  -24   14     -1.49     -0.83
    0   24   14     -1.31      3.41
    0  -24   15      2.48      2.09
    0  -24  -15     -2.49      2.45
    0   24  -15      2.48     -2.09
    0   24   15     -2.49     -2.45
    0   24   16      0.94      1.94
    0   24  -16      0.44      2.03
    0  -24   16      0.44     -2.03
    0  -24  -16      0.94     -1.94
    0   24  -17      5.92      0.52
    0  -24   17      5.92     -0.52
    0   24   17     -5.23     -2.19
    0  -24  -17     -5.23      2.19
    0   24   18      2.92      2.94
    0  -24   18      2.20     -1.72
    0  -24  -18      2.92     -2.94
    0   24  -18      2.20      1.72
    0  -24  -19     -9.90     -0.53
    0  -24   19     10.63     -4.06
    0   24  -19     10.63      4.06
    0   24   19     -9.90      0.53
    0   24  -20      2.41     -0.41
    0  -24  -20      2.94     -1.72
    0   24   20      2.94      1.72
    0  -24   20      2.41      0.41
    0   24   21     -1.95      2.53
    0   24  -21      1.98      0.35
    0  -24   21      1.98     -0.35
    0  -24   22     -2.00     -0.99
    0   24  -22     -2.00      0.99
    0   24   22     -1.21     -2.46
    0   24  -23     -9.49     -1.76
    0  -24   23     -9.49      1.76
    0   24   23      8.93      2.16
    0   24   24     -3.13     -2.75
    0  -24   24     -3.96     -4.19
    0   24  -24     -3.96      4.19
    0  -24   25     -4.43     -2.83
    0   24   25      3.79     -0.07
    0   24  -25     -4.43      2.83
    0  -24   26      2.48     -5.36
    0   24  -26      2.48      5.36
    0   24   26      3.01     -1.93
    0  -24   27      4.44     -3.90
    0   24   27     -4.88     -0.54
    0   24  -27      4.44      3.90
    0   24   28      3.16     -2.45
    0   24  -28      3.04      3.33
    0  -24   28      3.04     -3.33
    0  -25   -1     -2.77      0.22
    0  -25    1     -3.43      0.96
    0  -25   -1     -2.77      0.22
    0  -25    1     -3.43      0.96
    0  -25   -2     -1.30      1.24
    0  -25    2      1.17     -0.54
    0  -25    2      1.17     -0.54
    0  -25   -2     -1.30      1.24
    0  -25   -3      3.45      0.95
    0   25   -3      2.52     -4.63
    0  -25    3      2.52      4.63
    0  -25   -3      3.45      0.95
    0  -25   -4      1.83      3.81
    0  -25   -4      1.83      3.81
    0   25   -4     -2.28      1.30
    0  -25    4     -2.28     -1.30
    0  -25   -5     11.13      0.52
    0   25   -5     10.79     -3.53
    0  -25    5     10.79      3.53
    0  -25   -5     11.13      0.52
    0  -25   -6      4.23      2.70
    0  -25    6     -4.55     -1.49
    0   25   -6     -4.55      1.49
    0  -25   -6      4.23      2.70
    0  -25    7      8.42      2.58
    0   25   -7      8.42     -2.58
    0  -25   -7      8.47      2.58
    0  -25   -7      8.47      2.58
    0   25   -8     -3.72     -1.21
    0  -25   -8      3.48     -1.51
    0  -25   -8      3.48     -1.51
    0  -25    8     -3.72      1.21
    0  -25   -9      1.27      1.59
    0   25   -9      1.56     -2.32
    0  -25    9      1.56      2.32
    0  -25   -9      1.27      1.59
    0  -25   10     -0.14      4.47
    0   25  -10     -0.14     -4.47
    0  -25  -10     -0.04     -3.54
    0  -25  -10     -0.04     -3.54
    0   25  -10     -0.14     -4.47
    0  -25  -10     -0.04     -3.54
    0  -25   11      0.13      2.24
    0  -25   11      0.13      2.24
    0  -25  -11     -0.26      1.49
    0   25  -11      0.13     -2.24
    0   25  -11      0.13     -2.24
    0  -25   12      1.46      2.03
    0   25  -12      1.46     -2.03
    0  -25   12      1.46      2.03
    0  -25  -12     -1.45     -1.92
    0   25  -13      2.83     -2.78
    0  -25   13      2.83      2.78
    0  -25  -13      2.97      3.59
    0  -25   13      2.83      2.78
    0  -25  -14     -1.18     -0.31
    0   25  -14      0.93      3.18
    0  -25   14      0.93     -3.18
    0   25  -15      0.54     -1.69
    0  -25   15      0.54      1.69
    0  -25  -15      0.90      0.46
    0   25   15      0.90     -0.46
    0   25  -16     -2.01      3.71
    0  -25  -16      1.28     -1.25
    0   25   16      1.28      1.25
    0  -25   16     -2.01     -3.71
    0  -25  -17     -2.96     -2.40
    0   25   17     -2.96      2.40
    0   25  -17     -2.99     -2.61
    0  -25   17     -2.99      2.61
    0  -25  -18      5.80     -1.89
    0   25  -18     -6.89      0.22
    0   25   18      5.80      1.89
    0  -25   18     -6.89     -0.22
    0   25  -19     -0.65     -2.09
    0   25   19     -0.64      1.36
    0  -25  -19     -0.64     -1.36
    0  -25   19     -0.65      2.09
    0  -25  -20      2.65     -1.35
    0  -25   20     -3.04     -0.39
    0   25  -20     -3.04      0.39
    0   25   20      2.65      1.35
    0  -25   21      1.92      1.35
    0   25  -21      1.92     -1.35
    0   25   21      1.88      2.20
    0  -25  -21      1.88     -2.20
    0  -25   22      8.14     -2.29
    0   25   22     -7.41      1.76
    0   25  -22      8.14      2.29
    0  -25  -22     -7.41     -1.76
    0   25  -23      0.47     -5.19
    0   25   23      0.10      3.74
    0  -25  -23      0.10     -3.74
    0  -25   23      0.47      5.19
    0   25  -24      6.30     -1.46
    0  -25   24      6.30      1.46
    0   25   24     -5.36      1.52
    0  -25   25     -2.86      6.42
    0   25   25     -3.56      4.13
    0  -25   26     -2.17      4.77
    0   25  -26     -2.17     -4.77
    0   25   26      2.85     -1.24
    0   25  -27     -3.81     -3.28
    0  -25   27     -3.81      3.28
    0   25   27     -4.19      3.97
    0  -26    0      7.13     -1.09
    0  -26    0      7.13     -1.09
    0  -26    1     -1.73      1.91
    0  -26    1     -1.73      1.91
    0  -26   -1      1.49      0.62
    0  -26   -1      1.49      0.62
    0  -26    2      4.23     -2.96
    0  -26   -2      3.16     -1.31
    0  -26   -2      3.16     -1.31
    0  -26    2      4.23     -2.96
    0  -26   -3      5.26     -2.54
    0  -26    3     -5.40      3.43
    0  -26   -3      5.26     -2.54
    0   26   -4     -6.38      2.03
    0  -26   -4     -7.24     -1.84
    0  -26    4     -6.38     -2.03
    0  -26   -4     -7.24     -1.84
    0  -26   -5      4.87     -2.03
    0  -26   -5      4.87     -2.03
    0  -26    5     -4.46      3.58
    0   26   -5     -4.46     -3.58
    0  -26   -6    -10.95     -3.19
    0   26   -6    -10.57     -0.27
    0  -26   -6    -10.95     -3.19
    0  -26    6    -10.57      0.27
    0  -26   -7     -0.43     -0.34
    0  -26    7      0.61      2.09
    0  -26   -7     -0.43     -0.34
    0   26   -7      0.61     -2.09
    0  -26   -8     -4.95     -3.91
    0  -26   -8     -4.95     -3.91
    0  -26    8     -4.84     -2.31
    0   26   -8     -4.84      2.31
    0   26   -9      1.06     -0.48
    0  -26    9      1.06      0.48
    0  -26   -9     -1.64      0.43
    0  -26   -9     -1.64      0.43
    0   26  -10     -0.80      4.05
    0   26  -10     -0.80      4.05
    0  -26   10     -0.80     -4.05
    0  -26  -10     -0.71     -2.66
    0  -26  -10     -0.71     -2.66
    0  -26  -10     -0.71     -2.66
    0  -26   11     -4.19     -0.76
    0   26  -11     -4.19      0.76
    0  -26   11     -4.19     -0.76
    0   26  -11     -4.19      0.76
    0  -26  -11      3.82      2.70
    0  -26  -11      3.82      2.70
    0  -26   12     -0.66     -3.45
    0  -26  -12     -0.96     -1.54
    0   26  -12     -0.66      3.45
    0   26  -12     -0.66      3.45
    0  -26   12     -0.66     -3.45
    0  -26   13     -7.00      3.91
    0  -26  -13      7.49      1.37
    0  -26   13     -7.00      3.91
    0   26  -13     -7.00     -3.91
    0  -26  -14     -0.78     -0.42
    0   26  -14     -0.16      1.06
    0  -26   14     -0.16     -1.06
    0  -26  -15      4.01      0.47
    0  -26   15     -3.35      7.20
    0   26  -15     -3.35     -7.20
    0  -26   16      1.22      1.04
    0   26   16      0.73     -1.17
    0   26  -16      1.22     -1.04
    0  -26  -16      0.73      1.17
    0   26   17     -0.23     -3.24
    0  -26   17      0.79      3.80
    0  -26  -17     -0.23      3.24
    0   26  -17      0.79     -3.80
    0   26   18     -1.05     -0.56
    0  -26   18     -0.50      0.40
    0   26  -18     -0.50     -0.40
    0  -26  -18     -1.05      0.56
    0  -26  -19     -0.60      4.11
    0   26  -19      1.00     -2.04
    0  -26   19      1.00      2.04
    0   26   19     -0.60     -4.11
    0  -26   20     -0.58     -0.64
    0   26   20     -1.33      0.85
    0   26  -20     -0.58      0.64
    0  -26  -20     -1.33     -0.85
    0   26  -21     -2.72     -2.06
    0   26   21      2.42     -4.72
    0  -26  -21      2.42      4.72
    0  -26   21     -2.72      2.06
    0  -26  -22      3.04      1.37
    0   26   22      3.04     -1.37
    0  -26   22      3.79     -3.98
    0   26  -22      3.79      3.98
    0   26   23      3.42     -5.08
    0  -26   23     -4.16     -0.07
    0   26  -23     -4.16      0.07
    0  -26  -23      3.42      5.08
    0  -26   24      5.55     -6.39
    0  -26  -24      5.50      5.92
    0   26   24      5.50     -5.92
    0   26  -24      5.55      6.39
    0   26   25      1.08     -1.01
    0   26  -25     -1.71      2.64
    0  -26   25     -1.71     -2.64
    0  -26  -25      1.08      1.01
    0  -26   26      2.27     -3.33
    0   26  -26      2.27      3.33
    0  -26  -26      2.77      6.46
    0   26   26      2.77     -6.46
    0  -27    1     -7.01      0.45
    0  -27    1     -7.01      0.45
    0  -27   -1     -6.52      0.97
    0  -27   -1     -6.52      0.97
    0  -27    2      4.08     -4.46
    0  -27   -2     -3.34      1.60
    0  -27   -2     -3.34      1.60
    0  -27    3      0.29     -0.66
    0  -27   -3      1.31      1.67
    0  -27   -3      1.31      1.67
    0  -27   -4     -8.06      1.40
    0  -27   -4     -8.06      1.40
    0  -27    4      8.10     -6.68
    0  -27    5      4.90     -1.79
    0  -27   -5      5.51      1.65
    0   27   -5      4.90      1.79
    0  -27   -5      5.51      1.65
    0   27   -6      3.83      3.08
    0  -27   -6     -4.37     -0.95
    0  -27    6      3.83     -3.08
    0  -27    7      1.94     -0.33
    0   27   -7      1.94      0.33
    0  -27   -7      1.92      0.74
    0  -27   -7      1.92      0.74
    0   27   -8     -0.14      0.84
    0  -27   -8      0.57     -0.81
    0  -27    8     -0.14     -0.84
    0  -27   -8      0.57     -0.81
    0  -27   -9      0.06      2.19
    0  -27    9      0.03      3.69
    0   27   -9      0.03     -3.69
    0  -27   -9      0.06      2.19
    0   27  -10      1.67      2.02
    0  -27  -10     -0.73     -1.83
    0  -27   10      1.67     -2.02
    0  -27  -10     -0.73     -1.83
    0   27  -11     -0.18     -3.57
    0  -27  -11      0.43      0.51
    0  -27   11     -0.18      3.57
    0  -27   11     -0.18      3.57
    0   27  -12      6.24      4.80
    0  -27  -12     -6.20     -2.32
    0   27  -12      6.24      4.80
    0  -27   12      6.24     -4.80
    0  -27   12      6.24     -4.80
    0  -27  -13     -1.25     -2.09
    0  -27   13     -1.84     -0.08
    0   27  -13     -1.84      0.08
    0   27  -13     -1.84      0.08
    0  -27   13     -1.84     -0.08
    0  -27  -13     -1.25     -2.09
    0  -27  -14     -6.39     -1.16
    0  -27   14      5.98     -8.20
    0   27  -14      5.98      8.20
    0  -27  -15     -1.33      0.49
    0  -27   15     -1.26     -2.27
    0   27  -15     -1.26      2.27
    0  -27  -16     -2.93     -3.55
    0   27  -16      2.93      5.40
    0  -27   16      2.93     -5.40
    0  -27   17      1.66     -2.03
    0  -27  -17      1.59      1.54
    0   27  -17      1.66      2.03
    0  -27   18      0.91     -2.47
    0   27   18     -0.70      6.57
    0   27  -18      0.91      2.47
    0  -27  -18     -0.70     -6.57
    0  -27   19      0.44     -0.18
    0  -27  -19      0.92      1.27
    0   27   19      0.92     -1.27
    0   27  -19      0.44      0.18
    0  -27  -20      0.56     -6.44
    0   27   20      0.56      6.44
    0  -27   20     -0.53     -2.71
    0   27  -20     -0.53      2.71
    0   27   21     -2.33     -1.09
    0  -27   21     -3.37      1.68
    0   27  -21     -3.37     -1.68
    0  -27  -21     -2.33      1.09
    0   27  -22      0.00      0.73
    0  -27  -22      0.07     -5.26
    0  -27   22      0.00     -0.73
    0   27   22      0.07      5.26
    0  -27  -23     -2.86     -3.57
    0   27  -23     -3.55     -2.96
    0   27   23     -2.86      3.57
    0  -27   24      3.07      1.35
    0   27  -24      3.07     -1.35
    0  -27  -24     -2.60     -2.67
    0   27   24     -2.60      2.67
    0   27   25     -1.46      6.88
    0  -27   25     -1.11      2.92
    0   27  -25     -1.11     -2.92
    0  -27  -25     -1.46     -6.88
    0  -28    0      8.99      0.26
    0  -28   -1     -0.35     -0.99
    0  -28   -1     -0.35     -0.99
    0  -28    1     -0.58      2.17
    0  -28   -2      2.57     -1.39
    0  -28    2      3.40      1.72
    0  -28   -2      2.57     -1.39
    0  -28   -3      1.61     -1.75
    0  -28    3     -2.03      4.94
    0  -28   -3      1.61     -1.75
    0  -28   -4     -3.41     -3.41
    0  -28    4     -2.44      1.89
    0  -28   -4     -3.41     -3.41
    0  -28   -5      1.83     -1.06
    0   28   -5     -1.33     -3.11
    0  -28   -5      1.83     -1.06
    0  -28    5     -1.33      3.11
    0  -28    6     -0.56      1.89
    0  -28   -6     -0.55     -1.34
    0  -28   -6     -0.55     -1.34
    0   28   -6     -0.56     -1.89
    0  -28   -7      1.74      0.43
    0  -28    7     -1.28     -1.22
    0  -28   -7      1.74      0.43
    0   28   -7     -1.28      1.22
    0  -28   -8      3.21      0.04
    0  -28   -8      3.21      0.04
    0  -28    8      2.78      1.27
    0   28   -8      2.78     -1.27
    0  -28   -9      1.56      2.00
    0  -28   -9      1.56      2.00
    0  -28    9     -1.70     -0.40
    0   28   -9     -1.70      0.40
    0  -28  -10      2.69      1.07
    0   28  -10      3.06      2.05
    0  -28   10      3.06     -2.05
    0  -28   11     -0.59      2.95
    0  -28   11     -0.59      2.95
    0  -28  -11      0.56      1.48
    0  -28  -11      0.56      1.48
    0   28  -11     -0.59     -2.95
    0  -28   12      3.96     -1.48
    0   28  -12      3.96      1.48
    0  -28   12      3.96     -1.48
    0  -28  -12      3.29      5.36
    0  -28  -12      3.29      5.36
    0  -28   13     -1.66      4.79
    0   28  -13     -1.66     -4.79
    0  -28   13     -1.66      4.79
    0   28  -13     -1.66     -4.79
    0  -28  -13      1.76      1.78
    0  -28  -13      1.76      1.78
    0  -28  -14      4.20      2.91
    0  -28   14      4.05      1.77
    0   28  -14      4.05     -1.77
    0  -28  -14      4.20      2.91
    0   28  -14      4.05     -1.77
    0   28  -15     -2.81     -4.17
    0  -28   15     -2.81      4.17
    0   28  -15     -2.81     -4.17
    0  -28  -15      2.54      2.49
    0  -28  -16      0.86     -1.72
    0   28  -16      0.12     -3.32
    0  -28   16      0.12      3.32
    0  -28  -17      0.90      3.43
    0   28  -17     -1.61     -2.46
    0  -28   17     -1.61      2.46
    0  -28  -18      0.94      0.31
    0   28  -18      0.55     -2.33
    0  -28   18      0.55      2.33
    0   28  -19      0.97     -3.13
    0  -28  -19     -1.47      5.77
    0  -28   19      0.97      3.13
    0   28   19     -1.47     -5.77
    0  -28  -20      3.15      2.01
    0   28  -20      3.60      0.17
    0   28   20      3.15     -2.01
    0  -28   20      3.60     -0.17
    0  -28  -21     -0.69      5.55
    0   28  -21      0.75     -2.92
    0  -28   21      0.75      2.92
    0   28   21     -0.69     -5.55
    0  -28   22      0.62      0.00
    0   28  -22      0.62      0.00
    0  -28  -22     -0.05      2.86
    0   28   22     -0.05     -2.86
    0   28   23      1.58     -2.41
    0   28  -23     -1.82     -0.61
    0  -28  -23      1.58      2.41
    0  -28   23     -1.82      0.61
    0  -28   24     -2.88      0.07
    0   28  -24     -2.88     -0.07
    0   28   24     -2.77     -4.37
    0  -28  -24     -2.77      4.37
    0  -29   -1     -9.01      0.03
    0  -29    1     -9.60     -0.63
    0  -29   -2     -0.96      1.44
    0  -29    2      1.38     -1.89
    0  -29   -2     -0.96      1.44
    0  -29    3     -1.39     -0.44
    0  -29   -3     -0.11      2.85
    0  -29   -3     -0.11      2.85
    0  -29   -4      1.30      2.07
    0  -29   -4      1.30      2.07
    0  -29    4     -1.43     -0.17
    0  -29    5      1.36     -0.60
    0  -29   -5      1.98      4.27
    0  -29   -5      1.98      4.27
    0  -29   -6      0.21      2.67
    0  -29    6     -0.64      2.44
    0   29   -6     -0.64     -2.44
    0  -29   -6      0.21      2.67
    0  -29    7     -2.02     -3.07
    0  -29   -7     -2.27      2.51
    0  -29   -7     -2.27      2.51
    0   29   -7     -2.02      3.07
    0  -29    8      2.76      4.11
    0   29   -8      2.76     -4.11
    0  -29   -8     -3.26      0.79
    0  -29   -8     -3.26      0.79
    0  -29    9     -6.77     -1.29
    0  -29   -9     -6.65     -1.11
    0  -29   -9     -6.65     -1.11
    0   29   -9     -6.77      1.29
    0   29  -10     -0.38     -3.61
    0  -29   10     -0.38      3.61
    0  -29  -10     -0.12      2.51
    0  -29  -11     -6.82     -5.59
    0   29  -11     -7.28     -4.65
    0  -29   11     -7.28      4.65
    0  -29   11     -7.28      4.65
    0  -29   12     -3.35      2.25
    0  -29   12     -3.35      2.25
    0  -29  -12      2.99      2.71
    0   29  -12     -3.35     -2.25
    0  -29   13     -7.07      3.63
    0  -29   13     -7.07      3.63
    0  -29  -13     -7.02     -5.87
    0   29  -13     -7.07     -3.63
    0  -29  -14     -0.63     -1.04
    0  -29   14      0.60      0.11
    0  -29  -14     -0.63     -1.04
    0   29  -14      0.60     -0.11
    0   29  -15     -3.46      2.25
    0  -29   15     -3.46     -2.25
    0  -29  -15     -3.97     -2.35
    0   29  -15     -3.46      2.25
    0  -29  -15     -3.97     -2.35
    0   29  -16      2.11      2.80
    0   29  -16      2.11      2.80
    0  -29   16      2.11     -2.80
    0  -29  -16     -1.54      0.48
    0  -29  -16     -1.54      0.48
    0   29  -17     -0.13      4.72
    0  -29  -17     -0.73     -0.96
    0  -29   17     -0.13     -4.72
    0   29  -17     -0.13      4.72
    0   29  -18      0.18      3.11
    0  -29  -18      0.79      0.96
    0  -29   18      0.18     -3.11
    0   29  -19     -2.69      1.67
    0  -29   19     -2.69     -1.67
    0  -29  -19     -2.59     -2.41
    0  -29  -20     -1.08     -2.89
    0  -29   20      1.57     -2.07
    0   29  -20      1.57      2.07
    0   29  -21     -2.81     -0.19
    0  -29   21     -2.81      0.19
    0  -29  -21     -2.14     -3.52
    0   29   21     -2.14      3.52
    0   29   22     -3.54      3.45
    0  -29  -22     -3.54     -3.45
    0  -29   22      3.71     -1.59
    0   29  -22      3.71      1.59
    0  -29  -23      3.17     -3.24
    0  -29   23      2.84     -1.32
    0   29  -23      2.84      1.32
    0   29   23      3.17      3.24
    0  -30    0     10.94      1.26
    0  -30   -1      3.33     -1.75
    0  -30    1     -3.84      0.58
    0  -30    2      6.43     -0.15
    0  -30   -2      5.38      0.22
    0  -30   -3      3.24     -1.76
    0  -30    3     -3.43      0.00
    0  -30   -3      3.24     -1.76
    0  -30   -4     -1.18     -1.82
    0  -30    4     -0.31     -1.02
    0  -30   -5      0.62     -1.65
    0  -30    5     -0.77     -2.21
    0  -30   -5      0.62     -1.65
    0  -30    6     -0.31     -0.12
    0  -30    6     -0.31     -0.12
    0  -30   -6     -0.48     -3.57
    0  -30   -6     -0.48     -3.57
    0  -30   -7      2.78     -1.94
    0   30   -7     -2.67      3.08
    0  -30    7     -2.67     -3.08
    0  -30   -7      2.78     -1.94
    0   30   -8      6.52      0.65
    0  -30   -8      6.31     -0.82
    0  -30    8      6.52     -0.65
    0  -30   -8      6.31     -0.82
    0  -30   -9      2.00     -4.71
    0  -30   -9      2.00     -4.71
    0  -30    9     -1.78     -6.17
    0   30   -9     -1.78      6.17
    0  -30   10      9.56     -6.24
    0  -30  -10      9.23      4.67
    0   30  -10      9.56      6.24
    0   30  -11      2.96      7.06
    0  -30  -11     -2.85     -7.32
    0  -30   11      2.96     -7.06
    0  -30   11      2.96     -7.06
    0  -30   12      6.45     -8.84
    0   30  -12      6.45      8.84
    0  -30  -12      6.36      3.92
    0  -30   12      6.45     -8.84
    0  -30   13      1.57     -3.51
    0   30  -13      1.57      3.51
    0  -30   13      1.57     -3.51
    0  -30  -13     -1.24     -3.60
    0  -30   14      3.99     -2.13
    0  -30  -14      4.14      2.33
    0   30  -14      3.99      2.13
    0  -30  -15      3.39     -0.91
    0  -30  -15      3.39     -0.91
    0  -30   15     -3.15      1.80
    0   30  -15     -3.15     -1.80
    0   30  -16     -0.67     -3.04
    0  -30  -16     -0.29      1.60
    0  -30   16     -0.67      3.04
    0   30  -16     -0.67     -3.04
    0  -30  -16     -0.29      1.60
    0   30  -17     -2.42     -3.59
    0  -30  -17      1.96     -2.79
    0  -30  -17      1.96     -2.79
    0  -30   17     -2.42      3.59
    0   30  -17     -2.42     -3.59
    0   30  -18     -2.94     -0.44
    0   30  -18     -2.94     -0.44
    0  -30  -18     -3.01     -0.89
    0  -30   18     -2.94      0.44
    0  -30   19     -3.12      0.53
    0  -30  -19      2.37     -1.76
    0   30  -19     -3.12     -0.53
    0  -30  -20     -0.38     -0.51
    0   30  -20      0.44      2.18
    0  -30   20      0.44     -2.18
    0  -30  -21      4.65      1.70
    0   30  -21     -4.93      0.51
    0  -30   21     -4.93     -0.51
    0  -31    1     -7.36     -2.53
    0  -31   -1     -6.92     -2.39
    0  -31   -2     -6.07      1.82
    0  -31    2      6.49     -1.01
    0  -31   -3     -0.01     -0.86
    0  -31    3     -0.56     -0.31
    0  -31   -4     -4.59     -0.19
    0  -31    4      4.96     -0.76
    0  -31   -4     -4.59     -0.19
    0  -31   -5      4.31      1.18
    0  -31   -5      4.31      1.18
    0  -31    5      4.14      0.83
    0  -31    5      4.14      0.83
    0  -31   -6     -4.07     -0.97
    0  -31   -6     -4.07     -0.97
    0  -31    6      4.36     -0.56
    0  -31    6      4.36     -0.56
    0   31   -7     -1.88     -3.10
    0  -31    7     -1.88      3.10
    0  -31   -7     -1.71      2.04
    0  -31   -7     -1.71      2.04
    0  -31    7     -1.88      3.10
    0  -31   -8     -3.18      2.55
    0   31   -8      3.27     -1.67
    0  -31    8      3.27      1.67
    0  -31   -8     -3.18      2.55
    0  -31    9     -8.80      6.71
    0   31   -9     -8.80     -6.71
    0  -31   -9     -8.73     -2.69
    0  -31   -9     -8.73     -2.69
    0  -31   10      1.22      4.56
    0  -31  -10     -0.91      4.58
    0   31  -10      1.22     -4.56
    0  -31   11     -5.97      8.11
    0   31  -11     -5.97     -8.11
    0  -31  -11     -5.95     -3.73
    0  -31   11     -5.97      8.11
    0   31  -12     -0.58     -1.84
    0  -31   12     -0.58      1.84
    0  -31   12     -0.58      1.84
    0  -31  -12      0.68      3.33
    0  -31   13     -0.12      3.72
    0  -31  -13      0.13     -0.21
    0  -31   13     -0.12      3.72
    0   31  -13     -0.12     -3.72
    0  -31  -14     -1.92      1.85
    0   31  -14      1.49      1.76
    0  -31   14      1.49     -1.76
    0  -31  -14     -1.92      1.85
    0   31  -15      1.89      1.30
    0  -31   15      1.89     -1.30
    0  -31  -15      1.99      0.64
    0   31  -15      1.89      1.30
    0  -31  -15      1.99      0.64
    0   31  -16      3.64      2.26
    0  -31  -16     -4.06      0.00
    0  -31   16      3.64     -2.26
    0   31  -16      3.64      2.26
    0  -31  -16     -4.06      0.00
    0  -31  -17      4.46      2.44
    0  -31   17      4.49      1.31
    0   31  -17      4.49     -1.31
    0  -31  -17      4.46      2.44
    0   31  -17      4.49     -1.31
    0  -31  -18     -3.93      0.12
    0  -31   18      4.06     -0.73
    0   31  -18      4.06      0.73
    0  -31  -18     -3.93      0.12
    0   31  -18      4.06      0.73
    0   31  -19      3.43     -4.45
    0  -31  -19      3.96      3.32
    0  -31   19      3.43      4.45
    0  -31  -19      3.96      3.32
    0   31  -19      3.43     -4.45
    0   31  -20      3.49     -0.52
    0  -31   20      3.49      0.52
    0  -31  -20     -3.12      0.09
    0   31  -20      3.49     -0.52
    0  -32    0      4.88      3.65
    0  -32    1     -2.44      0.28
    0  -32   -1      2.14      0.02
    0  -32   -2      1.39      1.52
    0  -32    2      1.69      3.34
    0  -32    3     -4.81      1.32
    0  -32   -3      4.65      0.22
    0  -32   -4     -5.97     -0.50
    0  -32    4     -5.88      1.70
    0  -32    4     -5.88      1.70
    0  -32    5     -5.67      2.53
    0  -32    5     -5.67      2.53
    0  -32   -5      5.50      1.49
    0  -32   -5      5.50      1.49
    0  -32    6     -4.23      0.14
    0  -32   -6     -4.49     -2.23
    0  -32    6     -4.23      0.14
    0  -32   -6     -4.49     -2.23
    0  -32   -7      4.27     -0.33
    0  -32    7     -4.43      2.35
    0  -32    7     -4.43      2.35
    0  -32   -7      4.27     -0.33
    0  -32   -8      3.44     -1.17
    0   32   -8      3.52      2.94
    0  -32    8      3.52     -2.94
    0  -32   -8      3.44     -1.17
    0   32   -9     -2.32     -0.43
    0  -32    9     -2.32      0.43
    0  -32  -10      4.83      1.74
    0  -32   10      4.67     -3.48
    0   32  -10      4.67      3.48
    0  -32   11     -2.45      0.40
    0  -32   11     -2.45      0.40
    0   32  -11     -2.45     -0.40
    0  -32  -11      2.40      0.36
    0   32  -12     -0.12      0.77
    0  -32   12     -0.12     -0.77
    0  -32  -12     -0.44      2.36
    0  -32   12     -0.12     -0.77
    0  -32   13     -1.29      2.05
    0  -32   13     -1.29      2.05
    0  -32  -13      1.44     -1.04
    0   32  -13     -1.29     -2.05
    0  -32  -14     -4.32     -0.09
    0  -32   14     -3.68      2.26
    0   32  -14     -3.68     -2.26
    0  -32   15     -0.82      1.09
    0  -32  -15      1.20     -0.69
    0   32  -15     -0.82     -1.09
    0   32  -16     -3.31     -1.18
    0  -32  -16     -3.65     -2.36
    0   32  -16     -3.31     -1.18
    0  -32   16     -3.31      1.18
    0   32  -17     -2.22     -0.40
    0   32  -17     -2.22     -0.40
    0  -32   17     -2.22      0.40
    0  -32  -17      2.61      1.96
    0  -32   18     -1.70     -2.55
    0   32  -18     -1.70      2.55
    0  -32  -18     -1.83     -1.76
    0   32  -18     -1.70      2.55
    0  -33    1     -0.10     -3.18
    0  -33   -1      0.04     -2.75
    0  -33    2      0.59      0.69
    0  -33   -2     -0.45     -0.82
    0  -33    3      4.56     -2.69
    0  -33   -3      4.68     -0.86
    0  -33    4      3.08      0.03
    0  -33   -4     -3.07      0.83
    0  -33    4      3.08      0.03
    0  -33    5      5.82     -3.00
    0  -33    5      5.82     -3.00
    0  -33   -5      6.03      1.63
    0  -33    6      4.00     -1.25
    0  -33   -6     -3.91      1.22
    0  -33    6      4.00     -1.25
    0  -33    7      0.06     -2.58
    0  -33    7      0.06     -2.58
    0  -33   -7      0.35      2.42
    0  -33   -7      0.35      2.42
    0  -33    8      2.02     -2.04
    0  -33    8      2.02     -2.04
    0  -33   -8     -1.85      0.89
    0   33   -9     -0.31      0.50
    0  -33    9     -0.31     -0.50
    0  -33   -9     -0.27      1.91
    0  -33   10     -0.11     -1.47
    0   33  -10     -0.11      1.47
    0  -33  -11      1.84     -1.69
    0   33  -11      1.69      0.75
    0  -33   11      1.69     -0.75
    0  -33   11      1.69     -0.75
    0  -33   12      1.09      0.55
    0   33  -12      1.09     -0.55
    0  -33   12      1.09      0.55
    0  -33  -12     -1.20      1.61
    0  -33   13      2.13     -2.89
    0   33  -13      2.13      2.89
    0  -33  -13      2.54     -3.28
    0   33  -14      0.19     -1.42
    0  -33   14      0.19      1.42
    0  -33  -14     -0.34      3.21
    0  -33  -15      3.22      0.23
    0  -33   15      2.77     -3.75
    0   33  -15      2.77      3.75
    0  -33  -16      0.83      0.61
    0   33  -16     -1.10     -0.17
    0  -33   16     -1.10      0.17
    0  -34    0     -3.00      2.02
    0  -34   -1     -0.43      0.04
    0  -34    1     -0.06     -0.91
    0  -34    2     -4.72      0.49
    0  -34   -2     -4.70      3.59
    0  -34    3     -0.84     -2.20
    0  -34   -3      0.38     -1.57
    0  -34    3     -0.84     -2.20
    0  -34   -4     -4.59      1.49
    0  -34    4     -4.53      1.31
    0  -34    5     -0.40     -1.64
    0  -34    5     -0.40     -1.64
    0  -34   -5      0.25     -2.61
    0  -34    6      0.29      3.60
    0  -34    6      0.29      3.60
    0  -34   -6      0.27     -1.05
    0  -34   -7      0.57     -0.27
    0  -34    7     -0.69     -0.27
    0  -34   -7      0.57     -0.27
    0  -34    7     -0.69     -0.27
    0  -34    8      0.77      2.89
    0  -34   -8      0.89     -1.90
    0  -34    8      0.77      2.89
    0  -34    9      1.81      1.80
    0  -34   -9     -1.87      1.44
    0  -34    9      1.81      1.80
    0   34  -10     -4.25      0.73
    0  -34   10     -4.25     -0.73
    0  -34   10     -4.25     -0.73
    0  -34  -10     -4.15     -0.11
    0  -34   11      4.32      0.25
    0  -34   11      4.32      0.25
    0  -34  -11     -4.47     -1.78
    0   34  -11      4.32     -0.25
    0   34  -12     -3.73      0.63
    0  -34  -12     -3.65      3.46
    0  -34   12     -3.73     -0.63
    0  -34   12     -3.73     -0.63
    0   34  -13      1.07      3.28
    0  -34  -13     -1.24     -4.11
    0  -34   13      1.07     -3.28
    0  -34   13      1.07     -3.28
    0  -35    1      2.99      0.64
    0  -35   -1      2.70     -2.38
    0  -35    2      1.82      0.95
    0  -35   -2     -1.30      2.37
    0  -35   -3      2.15     -3.51
    0  -35    3      2.39      1.19
    0  -35    3      2.39      1.19
    0  -35    4      0.22      0.56
    0  -35   -4      0.18      1.84
    0  -35    4      0.22      0.56
    0  -35    5     -2.40     -0.76
    0  -35   -5     -2.47     -1.09
    0  -35    5     -2.40     -0.76
    0  -35   -6      1.42     -0.42
    0  -35    6     -1.34      0.47
    0  -35    6     -1.34      0.47
    0  -35   -7     -3.58      1.19
    0  -35   -7     -3.58      1.19
    0  -35    7     -3.18     -3.00
    0  -35    7     -3.18     -3.00
    0  -35   -8      0.98     -3.48
    0  -35    8     -1.21     -0.19
    0  -35    8     -1.21     -0.19
    0  -35    9      0.75     -0.96
    0  -35    9      0.75     -0.96
    0  -35   -9      0.19      0.34
    0  -35  -10      5.00     -1.49
    0  -35   10     -5.08     -1.41
    0  -35   10     -5.08     -1.41
    0  -35   10     -5.08     -1.41
    0  -36    0      2.07      0.09
    0  -36   -1      0.67     -2.29
    0  -36    1     -0.39      0.11
    0  -36    2      1.07     -0.95
    0  -36    2      1.07     -0.95
    0  -36   -2      1.75      1.39
    0  -36   -3      0.12     -1.90
    0  -36    3      0.04      2.06
    0  -36    3      0.04      2.06
    0  -36    4      3.97     -0.55
    0  -36    4      3.97     -0.55
    0  -36   -4      4.19      1.28
    0  -36   -5      0.39      0.67
    0  -36    5     -0.46      2.35
    0  -36    5     -0.46      2.35
   -1    0   37     -7.96      3.78
   -1    0   35     -3.93      3.13
   -1    0   33      4.18     -1.90
    1    0  -33      4.18      1.90
    1    0  -31      4.72      2.73
   -1    0   31      4.72     -2.73
    1    0  -29      0.37     -0.01
   -1    0   29      0.37      0.01
    1    0  -27     -2.44     -0.14
   -1    0   27     -2.44      0.14
   -1    0   25     -2.12     -0.02
    1    0  -25     -2.12      0.02
   -1    0   23     -2.26     -1.51
    1    0  -23     -2.26      1.51
   -1    0   21     -1.44     -2.30
    1    0  -21     -1.44      2.30
   -1    0   19     -0.51     -1.34
   -1    0   17      3.01     -1.23
   -1    0   15     -2.98     -1.80
   -1    0   13    -12.55     -0.78
   -1    0   11     -6.98      0.57
   -1    0    9      0.57     -1.75
   -1    0    7      4.71     -1.63
    1    0    7     22.04      0.70
    1    0    9      9.46      2.31
    1    0   11      3.50      4.94
    1    0   13    -13.44      4.25
   -1    0  -13    -13.44     -4.25
    1    0   15    -12.81      1.78
   -1    0  -15    -12.81     -1.78
    1    0   17     -0.39     -0.29
    1    0   19     -7.25     -1.07
    1    0   21     -9.88     -0.83
   -1    0  -21     -9.88      0.83
   -1    0  -23     -7.68      2.71
    1    0   23     -7.68     -2.71
   -1    0  -25     -7.99      5.18
    1    0   25     -7.99     -5.18
    1    0   27     -1.09     -4.54
   -1    0  -27     -1.09      4.54
   -1    0  -29      6.06     -0.50
    1    0   29      6.06      0.50
    1    0   31      2.30      1.55
   -1    0  -31      2.30     -1.55
   -1    0  -33     -3.40      1.53
    1    0   33     -3.40     -1.53
    1    0   35     -7.17     -0.99
    1    0   37     -8.18     -0.39
   -1    1   38      4.82     -2.62
   -1    1   38      4.82     -2.62
   -1   -1   38      4.75     -2.74
   -1    1   37      1.29     -2.42
   -1   -1   37     -1.42      0.52
   -1    1   37      1.29     -2.42
   -1   -1   36      6.93     -3.84
   -1    1   36      6.60     -1.84
   -1   -1   35     -0.70     -2.90
   -1    1   35      0.46     -2.22
   -1    1   34      0.87      1.21
   -1   -1   34      1.22     -2.21
    1   -1  -33     -0.73     -6.25
    1    1  -33      0.74     -2.49
   -1    1   33     -0.73      6.25
   -1   -1   33      0.74      2.49
    1    1  -32     -4.04     -3.63
   -1    1   32     -4.04     -0.35
   -1   -1   32     -4.04      3.63
    1   -1  -32     -4.04      0.35
    1    1  -31      4.01     -8.96
   -1   -1   31      4.01      8.96
   -1    1   31     -3.62      8.53
    1   -1  -31     -3.62     -8.53
   -1   -1   30     -1.45      2.10
    1   -1  -30     -1.75      1.25
   -1    1   30     -1.75     -1.25
    1    1  -30     -1.45     -2.10
   -1    1   29     -1.10      6.05
    1    1  -29      1.18     -4.66
    1   -1  -29     -1.10     -6.05
   -1   -1   29      1.18      4.66
   -1   -1   28      1.27     -1.45
   -1    1   28      1.26      0.91
    1    1  -28      1.27      1.45
    1   -1  -28      1.26     -0.91
    1   -1  -27      3.55     -4.47
    1    1  -27     -3.48      0.02
   -1    1   27      3.55      4.47
   -1   -1   27     -3.48     -0.02
   -1    1   26     -0.18     -0.31
    1   -1  -26     -0.18      0.31
   -1   -1   26     -0.52     -0.78
    1    1  -26     -0.52      0.78
    1   -1  -25      2.59     -0.84
    1    1  -25     -2.22      0.90
   -1    1   25      2.59      0.84
   -1   -1   25     -2.22     -0.90
    1   -1  -24      1.15      0.81
    1    1  -24      0.98     -0.91
   -1    1   24      1.15     -0.81
   -1   -1   24      0.98      0.91
   -1    1   23      2.43     -1.93
    1    1  -23     -2.16      0.83
   -1   -1   23     -2.16     -0.83
    1   -1  -23      2.43      1.93
   -1    1   22      2.21      0.17
    1    1  -22      1.91     -3.61
   -1   -1   22      1.91      3.61
    1   -1  -22      2.21     -0.17
   -1   -1   21     -1.97      0.40
    1    1  -21     -1.97     -0.40
   -1    1   21      2.03     -0.62
    1   -1  -21      2.03      0.62
    1   -1  -20      1.07     -0.67
   -1   -1   20      1.10      1.67
   -1    1   20      1.07      0.67
    1    1  -20      1.10     -1.67
   -1   -1   19      3.41      1.40
   -1    1   19     -3.55      0.94
   -1   -1   18      2.36     -1.27
   -1    1   18      1.96      1.50
   -1   -1   17      3.36      0.38
   -1    1   17     -3.47     -1.75
   -1   -1   16      1.52     -0.11
   -1    1   16      1.29      2.60
   -1    1   15      2.30     -4.14
   -1   -1   15     -2.49     -3.01
   -1    1   14      3.89      4.78
   -1   -1   14      3.66     -0.55
   -1   -1   13      4.36     -3.91
   -1    1   13     -4.68     -1.86
   -1    1   12      2.18      3.64
   -1   -1   12      1.92     -1.78
   -1    1   11    -13.86      3.93
   -1   -1   11     13.34     -2.88
   -1    1   10     -6.84      1.95
   -1   -1   10     -6.53     -1.04
   -1   -1    9     14.81     -1.00
   -1    1    9    -15.76      6.91
   -1    1    8    -11.25      3.81
   -1   -1    8    -10.86     -3.41
   -1    1    7    -10.48      4.76
   -1   -1    7      9.97      2.21
   -1   -1    6    -17.56     -2.60
   -1    1    6    -17.77     -0.54
    1   -1    5     -2.63     -0.53
    1    1    5      3.09      0.82
    1    1    6    -33.87     -0.58
    1   -1    6    -34.09     -1.43
    1   -1    7      3.89     -3.99
    1    1    7     -3.63     -1.86
    1    1    8    -26.62      0.81
    1   -1    8    -27.13     -3.41
    1    1    9      3.63     -2.46
    1   -1    9     -3.64     -7.37
    1   -1   10    -14.24     -1.53
    1    1   10    -14.21     -2.50
    1    1   11      4.33      1.06
    1   -1   11     -4.41     -4.62
    1   -1   12      0.11     -3.19
   -1    1  -12      0.11      3.19
    1    1   12      0.11     -1.86
    1    1   13      4.90      1.41
    1   -1   13     -5.40     -0.60
   -1   -1  -13      4.90     -1.41
   -1    1  -13     -5.40      0.60
   -1   -1  -14     12.43     -0.43
    1   -1   14     12.35     -3.45
    1    1   14     12.43      0.43
   -1    1  -14     12.35      3.45
   -1    1  -15     -5.92     -1.53
    1   -1   15     -5.92      1.53
   -1   -1  -15      5.29     -0.44
    1    1   15      5.29      0.44
    1    1   16      6.63      0.25
    1   -1   16      6.76     -1.21
    1   -1   17      2.07      2.29
    1    1   17     -2.02     -0.70
    1    1   18      3.94      1.30
    1   -1   18      4.09     -1.23
    1    1   19     -2.69     -0.29
    1   -1   19      3.07      0.27
   -1    1  -20      6.86      1.09
    1   -1   20      6.86     -1.09
    1    1   20      7.00      1.67
   -1   -1  -20      7.00     -1.67
   -1   -1  -21      4.58     -2.01
   -1    1  -21     -4.44     -0.21
    1    1   21      4.58      2.01
    1   -1   21     -4.44      0.21
   -1   -1  -22      7.01     -1.95
    1   -1   22      6.59      2.05
    1    1   22      7.01      1.95
   -1    1  -22      6.59     -2.05
    1    1   23      5.31      1.07
   -1   -1  -23      5.31     -1.07
    1   -1   23     -5.23      0.39
   -1    1  -23     -5.23     -0.39
    1    1   24      7.90      2.81
    1   -1   24      7.70      5.60
   -1   -1  -24      7.90     -2.81
   -1    1  -24      7.70     -5.60
    1    1   25      3.55     -2.02
    1   -1   25     -3.28     -1.62
   -1   -1  -25      3.55      2.02
   -1    1  -25     -3.28      1.62
   -1    1  -26      3.07     -7.10
   -1   -1  -26      3.46     -2.89
    1   -1   26      3.07      7.10
    1    1   26      3.46      2.89
   -1   -1  -27      4.57      0.92
   -1    1  -27     -4.46      2.37
    1    1   27      4.57     -0.92
    1   -1   27     -4.46     -2.37
    1   -1   28     -4.81      3.18
   -1    1  -28     -4.81     -3.18
    1    1   28     -4.52      2.32
   -1   -1  -28     -4.52     -2.32
   -1    1  -29     -4.63      0.20
   -1   -1  -29      4.72      0.08
    1   -1   29     -4.63     -0.20
    1    1   29      4.72     -0.08
   -1    1  -30     -4.92     -0.54
   -1   -1  -30     -5.18      1.81
    1   -1   30     -4.92      0.54
    1    1   30     -5.18     -1.81
   -1    1  -31     -2.06     -5.37
    1   -1   31     -2.06      5.37
    1    1   31      2.37      0.59
   -1   -1  -31      2.37     -0.59
    1   -1   32      1.18      3.42
   -1   -1  -32      1.30      3.75
    1    1   32      1.30     -3.75
   -1    1  -32      1.18     -3.42
   -1   -1  -33     -0.61     -4.68
    1    1   33     -0.61      4.68
    1   -1   33      0.16      4.96
   -1    1  -33      0.16     -4.96
   -1   -1  -34      6.13      1.23
   -1    1  -34      6.24     -3.13
    1   -1   34      6.24      3.13
    1    1   34      6.13     -1.23
    1    1   35     -2.58      0.94
    1   -1   35      1.94     -2.25
    1    1   36      7.84     -1.05
    1   -1   36      8.41      2.52
    1    1   37     -2.09     -4.57
    1   -1   37      2.38     -4.26
    1    1   38      5.92     -0.81
    1   -1   38      6.17      1.63
   -1    2   38     -0.66      1.93
   -1    2   38     -0.66      1.93
   -1   -2   38      0.55     -0.06
   -1    2   37     -4.55     -0.46
   -1   -2   37     -4.78      1.83
   -1    2   37     -4.55     -0.46
   -1    2   36      0.21      4.00
   -1    2   36      0.21      4.00
   -1   -2   36      0.10      1.80
   -1    2   35     -5.40     -2.92
   -1   -2   35     -5.82      1.87
   -1    2   34      1.20      0.63
   -1   -2   34     -1.36      3.19
   -1    2   33     -1.65      0.11
    1    2  -33     -1.58     -1.47
   -1   -2   33     -1.58      1.47
    1   -2  -33     -1.65     -0.11
   -1    2   32      4.35     -6.30
   -1   -2   32     -4.80     -6.51
    1   -2  -32      4.35      6.30
    1    2  -32     -4.80      6.51
   -1   -2   31      0.74     -0.25
    1   -2  -31      0.91     -1.84
   -1    2   31      0.91      1.84
    1    2  -31      0.74      0.25
   -1    2   30      3.45    -11.36
    1   -2  -30      3.45     11.36
   -1   -2   30     -3.50    -12.63
    1    2  -30     -3.50     12.63
    1    2  -29     -0.93     -0.59
   -1   -2   29     -0.93      0.59
   -1    2   29     -0.38     -2.77
    1   -2  -29     -0.38      2.77
   -1    2   28     -2.86     -8.76
   -1   -2   28      3.05     -3.94
    1    2  -28      3.05      3.94
    1   -2  -28     -2.86      8.76
    1   -2  -27      4.08      1.75
    1    2  -27      4.35     -1.71
   -1   -2   27      4.35      1.71
   -1    2   27      4.08     -1.75
    1    2  -26      3.98     -1.65
    1   -2  -26     -3.88      1.33
   -1   -2   26      3.98      1.65
   -1    2   26     -3.88     -1.33
   -1    2   25      4.42      1.13
   -1   -2   25      5.01      1.53
    1    2  -25      5.01     -1.53
    1   -2  -25      4.42     -1.13
    1    2  -24      1.47     -1.52
   -1   -2   24      1.47      1.52
   -1    2   24     -1.90      3.70
    1   -2  -24     -1.90     -3.70
    1    2  -23     -1.95      0.96
    1   -2  -23     -2.42      0.42
   -1   -2   23     -1.95     -0.96
   -1    2   23     -2.42     -0.42
   -1   -2   22     -0.44      0.36
    1    2  -22     -0.44     -0.36
    1   -2  -22      0.08     -4.07
   -1    2   22      0.08      4.07
    1    2  -21     -1.80      1.46
   -1   -2   21     -1.80     -1.46
   -1    2   21     -1.84     -1.80
    1   -2  -21     -1.84      1.80
   -1   -2   20     -1.70     -1.16
    1    2  -20     -1.70      1.16
    1   -2  -20      1.92     -1.17
   -1    2   20      1.92      1.17
   -1    2   19     -2.66     -2.23
   -1   -2   19     -3.33      3.77
   -1    2   18      3.96      1.55
   -1   -2   18     -3.90     -0.44
   -1   -2   17     -8.22      4.32
   -1    2   17     -7.43     -2.98
   -1    2   16      1.70      3.77
   -1   -2   16     -2.16      1.96
   -1   -2   15     -0.96      1.09
   -1    2   15     -0.69     -4.70
   -1    2   14      6.07      4.11
   -1   -2   14     -6.67      4.92
   -1   -2   13      7.87      1.75
   -1    2   13      7.79     -6.59
   -1    2   12     14.03      2.06
   -1   -2   12    -14.11      4.93
   -1   -2   11     12.02      2.12
   -1    2   11     12.48     -5.52
   -1   -2   10    -12.01     -0.77
   -1    2   10     12.70     -5.17
   -1    2    9     20.41     -3.97
   -1   -2    9     19.87      5.25
   -1   -2    8     -3.91     -4.49
   -1    2    8      4.69     -6.50
   -1   -2    7     27.93      7.14
   -1    2    7     27.87     -1.97
   -1   -2    6      7.70      1.05
   -1    2    6     -7.46      0.44
   -1   -2    5     27.86      1.46
   -1    2    5     28.04      2.34
   -1    2    5     28.04      2.34
    1   -2    5     23.08     -1.89
    1   -2    6    -17.55      1.93
    1    2    6     18.05      4.28
    1   -2    7     51.37      1.18
    1    2    7     50.77      1.63
    1   -2    8     -5.63      2.64
    1    2    8      5.58      4.73
    1    2    9     32.69     -0.13
    1   -2    9     32.89      1.46
    1   -2   10      1.86      3.31
    1    2   10     -1.90      1.14
    1    2   11     13.90     -0.54
    1   -2   11     13.75     -0.53
    1   -2   12      4.60      2.43
   -1    2  -12      4.60     -2.43
   -1   -2  -13      1.48      1.78
    1    2   13      1.48     -1.78
   -1    2  -13      1.59     -1.14
    1   -2   13      1.59      1.14
   -1    2  -14      4.15      1.21
    1   -2   14      4.15     -1.21
   -1   -2  -14     -3.95      2.04
    1    2   14     -3.95     -2.04
   -1   -2  -15     -5.66      0.42
    1   -2   15     -5.58      1.29
    1    2   15     -5.66     -0.42
   -1    2  -15     -5.58     -1.29
    1    2   16     -1.60     -0.61
    1   -2   16      1.43     -2.67
    1   -2   17     -7.71      2.37
    1    2   17     -7.60      0.46
    1   -2   18     -1.04     -1.06
    1    2   18      0.72      1.29
    1   -2   19     -3.41      4.30
    1    2   19     -3.42     -0.92
   -1   -2  -20     -3.75      0.79
    1   -2   20      3.72     -0.22
    1    2   20     -3.75     -0.79
   -1    2  -20      3.72      0.22
   -1    2  -21     -1.58     -1.52
    1   -2   21     -1.58      1.52
    1    2   21     -2.11     -2.72
   -1   -2  -21     -2.11      2.72
   -1    2  -22      6.10      0.23
    1    2   22     -6.20     -1.77
    1   -2   22      6.10     -0.23
   -1   -2  -22     -6.20      1.77
    1    2   23     -6.02     -3.00
   -1   -2  -23     -6.02      3.00
    1   -2   23     -5.22     -2.53
   -1    2  -23     -5.22      2.53
    1   -2   24      5.20      1.42
   -1    2  -24      5.20     -1.42
   -1   -2  -24     -5.46     -1.97
    1    2   24     -5.46      1.97
    1    2   25     -3.27     -1.86
   -1    2  -25     -2.72      4.32
    1   -2   25     -2.72     -4.32
   -1   -2  -25     -3.27      1.86
    1   -2   26      2.58      3.36
   -1   -2  -26     -2.65     -5.65
    1    2   26     -2.65      5.65
   -1    2  -26      2.58     -3.36
   -1    2  -27      5.82      3.74
    1    2   27      5.32     -3.07
   -1   -2  -27      5.32      3.07
    1   -2   27      5.82     -3.74
    1    2   28     -3.40      3.09
    1   -2   28      3.11      0.90
   -1   -2  -28     -3.40     -3.09
   -1    2  -28      3.11     -0.90
    1    2   29      7.09     -3.87
   -1    2  -29      7.11      2.35
   -1   -2  -29      7.09      3.87
    1   -2   29      7.11     -2.35
   -1   -2  -30     -4.24      0.30
    1   -2   30      4.01     -8.41
   -1    2  -30      4.01      8.41
    1    2   30     -4.24     -0.30
   -1   -2  -31      0.74     -2.27
   -1    2  -31      0.84      2.10
    1    2   31      0.74      2.27
    1   -2   31      0.84     -2.10
   -1   -2  -32      0.80      1.12
    1   -2   32     -0.54     -8.60
   -1    2  -32     -0.54      8.60
    1    2   32      0.80     -1.12
    1    2   33     -6.41      6.02
   -1   -2  -33     -6.41     -6.02
   -1    2  -33     -6.12      2.32
    1   -2   33     -6.12     -2.32
   -1   -2  -34      5.37      1.99
    1   -2   34     -4.77      1.23
   -1    2  -34     -4.77     -1.23
    1    2   34      5.37     -1.99
    1   -2   35     -7.63     -5.58
    1    2   35     -6.96      4.14
    1   -2   36     -3.80      3.66
    1    2   36      4.24      0.82
    1   -2   37     -5.99     -5.84
    1    2   37     -5.21      2.60
    1   -2   38     -2.51      1.70
    1    2   38      2.09      2.43
   -1   -3   38      2.89     -1.87
   -1    3   38      2.55      2.56
   -1    3   38      2.55      2.56
   -1    3   37     -4.11     -2.78
   -1   -3   37      4.19     -1.95
   -1    3   37     -4.11     -2.78
   -1   -3   36      5.40      0.88
   -1    3   36      5.19      4.04
   -1    3   36      5.19      4.04
   -1    3   35     -2.28     -3.44
   -1   -3   35      2.31     -1.22
   -1    3   35     -2.28     -3.44
   -1   -3   34      5.85      0.17
   -1    3   34      5.80      0.02
   -1    3   34      5.80      0.02
    1   -3  -33     -3.88      1.58
    1    3  -33      4.00     -1.50
   -1    3   33     -3.88     -1.58
   -1   -3   33      4.00      1.50
    1    3  -32      2.94      4.86
   -1   -3   32      2.94     -4.86
    1   -3  -32      2.71      0.86
   -1    3   32      2.71     -0.86
   -1    3   31     -4.85      7.05
    1    3  -31      4.22     -8.30
    1   -3  -31     -4.85     -7.05
   -1   -3   31      4.22      8.30
   -1    3   30     -0.20      5.68
    1   -3  -30     -0.20     -5.68
   -1   -3   30      0.47     -2.08
    1    3  -30      0.47      2.08
   -1   -3   29     -0.86      6.15
    1   -3  -29      0.31     -9.93
    1    3  -29     -0.86     -6.15
   -1    3   29      0.31      9.93
   -1    3   28     -5.25      5.63
    1   -3  -28     -5.25     -5.63
    1    3  -28     -4.90     -1.00
   -1   -3   28     -4.90      1.00
    1   -3  -27      3.23     -1.44
    1    3  -27     -3.51      1.74
   -1   -3   27     -3.51     -1.74
   -1    3   27      3.23      1.44
    1    3  -26     -8.21      1.79
    1   -3  -26     -7.79     -1.03
   -1   -3   26     -8.21     -1.79
   -1    3   26     -7.79      1.03
    1   -3  -25      4.28      4.02
   -1   -3   25     -4.50     -2.87
    1    3  -25     -4.50      2.87
   -1    3   25      4.28     -4.02
    1    3  -24     -1.81      2.68
   -1    3   24     -1.17      1.56
    1   -3  -24     -1.17     -1.56
   -1   -3   24     -1.81     -2.68
   -1    3   23     -0.43     -3.71
    1   -3  -23     -0.43      3.71
    1    3  -23      0.29      1.63
   -1   -3   23      0.29     -1.63
   -1   -3   22      3.26     -0.98
    1   -3  -22      3.39     -3.59
    1    3  -22      3.26      0.98
   -1    3   22      3.39      3.59
    1   -3  -21     -6.29      1.72
   -1    3   21     -6.29     -1.72
   -1   -3   21      5.66      0.85
    1    3  -21      5.66     -0.85
   -1    3   20      1.51      3.21
   -1   -3   20      1.94     -2.57
    1    3  -20      1.94      2.57
   -1   -3   19      2.38      1.88
    1    3  -19      2.38     -1.88
   -1    3   19     -2.84     -0.71
   -1   -3   18      4.24     -5.56
   -1    3   18      3.50      2.61
   -1   -3   17      0.52     -0.28
   -1    3   17     -0.26     -1.08
   -1   -3   16      6.12     -3.03
   -1    3   16      5.43      3.40
   -1   -3   15      8.31     -2.42
   -1    3   15     -7.60     -0.58
   -1   -3   14     -2.49     -1.17
   -1    3   14     -2.87      3.78
   -1    3   13    -13.06     -2.14
   -1   -3   13     13.65     -4.63
   -1   -3   12     -4.87     -3.82
   -1    3   12     -5.39      5.68
   -1    3   11     -4.65     -1.35
   -1   -3   11      4.85     -0.83
   -1    3   10     -8.62      6.65
   -1   -3   10     -8.07     -5.97
   -1   -3    9     -3.54      7.47
   -1    3    9      3.63      5.07
   -1   -3    8    -23.26     -4.84
   -1    3    8    -23.20      4.37
   -1    3    7     19.68      4.29
   -1   -3    7    -19.83      4.57
   -1    3    7     19.68      4.29
   -1    3    6    -37.63      3.66
   -1    3    6    -37.63      3.66
   -1   -3    6    -37.82     -2.28
   -1    3    5     48.38     -0.07
   -1   -3    5    -48.47     -0.73
    1   -3    4    -17.92      3.62
    1   -3    5     38.51      7.29
    1   -3    6    -50.55      6.73
    1   -3    7     23.99      3.06
    1   -3    8    -41.19      2.83
    1    3    8    -41.03     -4.33
    1    3    9     -9.13     -2.76
    1   -3    9      9.51      2.12
    1   -3   10    -21.12     -1.67
    1    3   10    -21.03      0.28
    1    3   11      4.25     -0.85
    1   -3   11     -4.47      0.00
   -1    3  -12     -8.20      1.18
    1   -3   12     -8.20     -1.18
    1    3   13      3.95      3.15
   -1    3  -13     -4.33     -1.59
    1   -3   13     -4.33      1.59
    1   -3   14     -2.38     -0.81
   -1    3  -14     -2.38      0.81
    1    3   14     -2.38     -1.28
   -1   -3  -14     -2.38      1.28
   -1   -3  -15     -2.87     -4.62
    1    3   15     -2.87      4.62
    1   -3   15      3.18      4.19
   -1    3  -15      3.18     -4.19
    1    3   16      3.27     -2.72
    1   -3   16      3.20     -1.79
    1   -3   17     -0.19      2.78
    1    3   17      0.79      1.75
    1   -3   18      2.62     -3.90
    1    3   18      2.64     -2.35
    1    3   19      7.15      2.26
    1   -3   19     -7.18      2.12
   -1   -3  -20     -0.97     -0.73
   -1    3  -20     -1.01      4.53
    1   -3   20     -1.01     -4.53
    1    3   20     -0.97      0.73
   -1    3  -21     -6.16     -2.17
    1    3   21      5.26      5.79
    1   -3   21     -6.16      2.17
   -1   -3  -21      5.26     -5.79
   -1   -3  -22      0.27     -2.06
    1   -3   22     -0.21     -2.55
   -1    3  -22     -0.21      2.55
    1    3   22      0.27      2.06
    1    3   23      4.88      4.60
   -1   -3  -23      4.88     -4.60
   -1    3  -23     -5.47     -0.44
    1   -3   23     -5.47      0.44
    1    3   24      1.63      0.59
   -1    3  -24      0.97     -0.07
    1   -3   24      0.97      0.07
   -1   -3  -24      1.63     -0.59
   -1   -3  -25      2.56      3.75
    1    3   25      2.56     -3.75
    1   -3   25     -2.56     -1.70
   -1    3  -25     -2.56      1.70
   -1   -3  -26     -4.06     -0.26
    1   -3   26     -4.11      1.33
   -1    3  -26     -4.11     -1.33
    1    3   26     -4.06      0.26
   -1    3  -27      4.46      2.51
    1   -3   27      4.46     -2.51
   -1   -3  -27     -4.00      8.98
    1    3   27     -4.00     -8.98
   -1   -3  -28    -11.28     -2.06
   -1    3  -28    -10.96     -3.49
    1   -3   28    -10.96      3.49
    1    3   28    -11.28      2.06
    1    3   29     -1.72     -3.25
   -1    3  -29      2.02     -4.33
    1   -3   29      2.02      4.33
   -1   -3  -29     -1.72      3.25
    1   -3   30     -6.58      2.94
   -1   -3  -30     -6.77     -1.23
   -1    3  -30     -6.58     -2.94
   -1    3  -31      0.63     -9.85
   -1   -3  -31     -1.46     -1.17
    1   -3   31      0.63      9.85
    1    3   31     -1.46      1.17
   -1    3  -32      2.89      0.27
    1    3   32      2.91     -6.61
    1   -3   32      2.89     -0.27
   -1   -3  -32      2.91      6.61
    1   -3   33      5.26      3.29
   -1    3  -33      5.26     -3.29
    1    3   33     -6.10      0.89
   -1   -3  -33     -6.10     -0.89
   -1    3  -34      4.54     -7.00
    1    3   34      4.37    -11.45
    1   -3   34      4.54      7.00
    1    3   35     -5.64      2.46
    1   -3   35      5.24     -1.70
    1   -3   36      1.40     12.77
    1    3   36      0.81     -7.49
    1   -3   37      2.57     -1.46
    1   -3   38      1.72      5.44
   -1   -4   38     -6.73      3.01
   -1    4   38      6.13      1.70
   -1   -4   37     -4.75      1.73
   -1    4   37     -4.64     -4.91
   -1    4   36      3.33      2.55
   -1   -4   36     -3.52      0.03
   -1   -4   35     -6.73     -2.25
   -1    4   35     -6.94      0.02
   -1   -4   34      1.88     -5.30
   -1    4   34     -1.72      3.30
   -1    4   34     -1.72      3.30
    1    4  -33     -5.59     -1.78
   -1    4   33     -5.32      3.38
   -1   -4   33     -5.59      1.78
    1   -4  -33     -5.32     -3.38
   -1    4   33     -5.32      3.38
    1   -4  -32     -0.03      2.48
   -1   -4   32      0.74     -3.97
   -1    4   32     -0.03     -2.48
    1    4  -32      0.74      3.97
   -1    4   32     -0.03     -2.48
   -1   -4   31     -1.76      5.69
    1   -4  -31     -1.23      4.50
    1    4  -31     -1.76     -5.69
   -1    4   31     -1.23     -4.50
   -1    4   31     -1.23     -4.50
    1   -4  -30     -0.67      8.92
   -1    4   30     -0.67     -8.92
   -1   -4   30      1.32     -0.25
    1    4  -30      1.32      0.25
    1    4  -29      4.64      0.74
   -1   -4   29      4.64     -0.74
    1   -4  -29      4.86      6.99
   -1    4   29      4.86     -6.99
    1   -4  -28     -4.31      4.44
   -1    4   28     -4.31     -4.44
    1    4  -28      4.42     -1.90
   -1   -4   28      4.42      1.90
   -1   -4   27      4.93     -1.29
    1   -4  -27      4.96      2.85
    1    4  -27      4.93      1.29
   -1    4   27      4.96     -2.85
    1    4  -26      8.43     -3.11
    1   -4  -26     -8.34     -1.85
   -1   -4   26      8.43      3.11
   -1    4   26     -8.34      1.85
   -1    4   25     -0.22     -2.68
    1   -4  -25     -0.22      2.68
    1    4  -25      0.23     -2.89
   -1   -4   25      0.23      2.89
    1   -4  -24     -7.26     -1.42
   -1    4   24     -7.26      1.42
    1    4  -24      7.50     -2.69
   -1   -4   24      7.50      2.69
   -1    4   23     -0.51     -2.52
    1    4  -23     -0.15     -3.37
   -1   -4   23     -0.15      3.37
    1   -4  -23     -0.51      2.52
    1   -4  -22      2.06      0.84
   -1    4   22      2.06     -0.84
    1    4  -22     -1.60     -1.31
   -1   -4   22     -1.60      1.31
   -1    4   21     -1.26     -0.61
    1    4  -21     -1.32     -2.15
    1   -4  -21     -1.26      0.61
   -1   -4   21     -1.32      2.15
   -1   -4   20     -6.65     -1.20
   -1    4   20      6.95     -0.73
    1    4  -20     -6.65      1.20
    1    4  -19      0.36     -1.91
   -1    4   19      0.62      0.41
   -1   -4   19      0.36      1.91
   -1    4   18     -0.31     -0.61
   -1   -4   18      0.26     -1.78
   -1   -4   17     -1.81      2.29
   -1    4   17     -1.31     -1.01
   -1   -4   16     -0.11     -0.16
   -1    4   16     -0.08     -2.18
   -1   -4   15     -7.79      0.90
   -1    4   15     -7.32     -1.87
   -1    4   14      8.53     -2.29
   -1   -4   14     -8.92      1.54
   -1    4   13     -9.21     -1.54
   -1   -4   13     -9.71      1.99
   -1    4   12      3.50      0.82
   -1   -4   12     -4.00      2.66
   -1    4   11     -6.53     -4.46
   -1   -4   11     -6.93      6.25
   -1    4   10     -5.95      0.94
   -1   -4   10      5.38     -0.24
   -1   -4    9      4.08      4.46
   -1    4    9      4.23     -5.32
   -1    4    8    -13.03     -4.24
   -1   -4    8     12.71     -3.20
   -1    4    7     21.50     -5.81
   -1   -4    7     21.32      0.72
   -1    4    6    -50.79     -6.20
   -1   -4    6     50.43     -5.13
   -1   -4    5     25.25      4.45
   -1    4    5     25.14     -9.25
   -1   -4    4     71.12     -6.07
   -1    4    4    -72.24     -3.12
   -1   -4    4     71.12     -6.07
   -1   -4    3     -8.19      4.60
    1   -4    3     22.41     -2.89
    1    4    3     22.17     -3.05
    1   -4    4    -60.77    -16.77
    1   -4    5     44.87     -6.12
    1   -4    6    -39.11    -13.33
    1   -4    7     35.71     -9.49
    1   -4    8    -23.06     -3.62
    1   -4    9     23.62     -2.53
    1   -4   10     -2.65     -0.93
    1   -4   11     12.39      3.06
   -1    4  -11     12.39     -3.06
   -1    4  -12     11.38      3.18
    1   -4   12     11.38     -3.18
    1    4   12    -11.25     -1.92
    1   -4   13     -0.58      1.70
   -1    4  -13     -0.58     -1.70
    1    4   13     -0.29      1.17
   -1    4  -14      2.84      5.83
    1    4   14     -2.95     -5.72
   -1   -4  -14     -2.95      5.72
    1   -4   14      2.84     -5.83
   -1    4  -15     -2.30     -2.09
    1   -4   15     -2.30      2.09
    1    4   15     -2.09      2.76
    1    4   16      3.39     -4.21
    1   -4   16     -4.12     -4.92
    1    4   17      2.99      3.97
    1   -4   17      2.95      2.55
    1    4   18     -6.91     -2.96
    1   -4   18      6.29     -3.48
    1    4   19      4.43      2.75
    1   -4   19      4.26      2.97
    1    4   20     -9.07     -6.67
   -1    4  -20      9.81      3.06
    1   -4   20      9.81     -3.06
    1   -4   21      2.51      4.41
    1    4   21      2.62      0.86
   -1    4  -21      2.51     -4.41
   -1    4  -22      6.98      2.04
    1    4   22     -5.12    -10.22
   -1   -4  -22     -5.12     10.22
    1   -4   22      6.98     -2.04
   -1    4  -23      3.41     -2.40
    1    4   23      3.18      1.51
   -1   -4  -23      3.18     -1.51
    1   -4   23      3.41      2.40
    1   -4   24      4.05     -0.98
   -1    4  -24      4.05      0.98
    1    4   24     -3.03     -4.52
   -1   -4  -24     -3.03      4.52
    1   -4   25      0.42     -0.88
   -1   -4  -25      0.53     -1.85
   -1    4  -25      0.42      0.88
    1    4   25      0.53      1.85
   -1    4  -26     -3.45     -0.70
    1    4   26      3.06      5.85
   -1   -4  -26      3.06     -5.85
    1   -4   26     -3.45      0.70
   -1    4  -27      5.38      3.42
   -1   -4  -27      6.36     -4.11
    1    4   27      6.36      4.11
    1   -4   27      5.38     -3.42
   -1    4  -28     -7.79      0.49
    1    4   28      7.17      6.63
   -1   -4  -28      7.17     -6.63
    1   -4   28     -7.79     -0.49
   -1   -4  -29     13.63     -4.39
    1   -4   29     12.96     -4.89
   -1    4  -29     12.96      4.89
    1    4   29     13.63      4.39
   -1   -4  -30      5.10      1.18
   -1    4  -30     -4.36      3.91
    1   -4   30     -4.36     -3.91
    1    4   30      5.10     -1.18
   -1    4  -31      7.91      0.05
    1    4   31      8.33      3.72
    1   -4   31      7.91     -0.05
   -1   -4  -31      8.33     -3.72
    1   -4   32     -2.99     -4.51
    1    4   32      4.84     -3.89
   -1    4  -32     -2.99      4.51
   -1   -4  -32      4.84      3.89
   -1    4  -33      3.69      4.11
   -1   -4  -33      4.05    -11.49
    1   -4   33      3.69     -4.11
    1   -4   34     -2.49     -2.63
   -1    4  -34     -2.49      2.63
    1   -4   35      5.28    -15.08
    1   -4   36     -2.75      0.76
    1   -4   37      4.18    -10.87
    1    4   37      4.09      6.10
   -1   -5   37      1.95     -1.60
   -1    5   37     -1.64     -2.08
   -1    5   36      7.62      2.66
   -1   -5   36      7.17     -3.01
   -1   -5   35     -6.40      3.69
   -1    5   35      6.23     -4.20
   -1   -5   34      7.89      0.48
   -1    5   34      8.35     -2.99
   -1    5   33     11.33      0.62
    1    5  -33    -11.68     -5.50
    1   -5  -33     11.33     -0.62
   -1   -5   33    -11.68      5.50
    1   -5  -32      3.49      0.15
   -1    5   32      3.49     -0.15
    1    5  -32      3.43      1.21
   -1   -5   32      3.43     -1.21
    1    5  -31     -8.20      2.66
    1   -5  -31      8.41     -8.53
   -1   -5   31     -8.20     -2.66
   -1    5   31      8.41      8.53
    1   -5  -30     -3.07     -4.02
   -1   -5   30     -3.44     -2.43
    1    5  -30     -3.44      2.43
   -1    5   30     -3.07      4.02
   -1    5   30     -3.07      4.02
    1    5  -29     -7.80      4.74
   -1    5   29      8.00      9.02
    1   -5  -29      8.00     -9.02
   -1   -5   29     -7.80     -4.74
   -1    5   29      8.00      9.02
   -1    5   28     -3.28      1.97
   -1    5   28     -3.28      1.97
    1    5  -28     -3.67      0.11
   -1   -5   28     -3.67     -0.11
    1   -5  -28     -3.28     -1.97
    1    5  -27    -13.35      2.31
    1   -5  -27     13.29     -4.58
   -1    5   27     13.29      4.58
   -1    5   26      4.86      2.77
    1   -5  -26      4.86     -2.77
   -1   -5   26      4.43     -1.50
    1    5  -26      4.43      1.50
    1   -5  -25     11.38     -0.55
   -1   -5   25    -11.14     -2.75
   -1    5   25     11.38      0.55
   -1   -5   24      1.48     -2.98
    1    5  -24      1.48      2.98
    1   -5  -24      2.13     -2.82
   -1    5   24      2.13      2.82
   -1    5   23      5.36      0.65
    1   -5  -23      5.36     -0.65
    1    5  -23     -4.99      1.68
   -1   -5   23     -4.99     -1.68
    1   -5  -22     -3.08      1.54
   -1    5   22     -3.08     -1.54
    1    5  -22     -3.50      1.90
   -1   -5   22     -3.50     -1.90
    1   -5  -21     -1.34     -1.64
    1    5  -21      1.87      0.94
   -1   -5   21      1.87     -0.94
   -1    5   21     -1.34      1.64
    1    5  -20     -2.45      0.19
   -1   -5   20     -2.45     -0.19
   -1    5   20     -2.49     -3.43
    1    5  -19      4.68     -0.67
   -1    5   19     -4.16      0.70
   -1    5   18     -2.66     -1.47
   -1   -5   18     -2.11      0.31
   -1   -5   17     -4.06      1.13
   -1    5   17      4.22      1.03
   -1   -5   16      5.87     -0.38
   -1    5   16      5.41      0.83
   -1   -5   15     -2.72     -1.38
   -1    5   15      2.83      0.77
   -1   -5   14     17.91      0.42
   -1    5   14     17.48      0.89
   -1   -5   13      3.49     -2.35
   -1   -5   12     16.64      0.60
   -1    5   12     16.05      0.16
   -1   -5   11      0.41     -3.40
   -1    5   11     -0.12     -3.25
   -1    5   10      4.17      1.53
   -1   -5   10      4.64     -0.17
   -1   -5    9     -8.58     -5.30
   -1    5    9      8.40     -3.17
   -1    5    8     -4.98      4.39
   -1   -5    8     -4.50     -0.97
   -1    5    7     29.50      3.42
   -1   -5    7    -29.15      0.79
   -1   -5    6     -8.96     -5.49
   -1    5    6     -9.03      8.73
   -1   -5    5    -59.43      8.00
   -1    5    5     61.17      4.82
   -1   -5    4    -10.24     -4.00
   -1   -5    4    -10.24     -4.00
   -1    5    4     -9.67      6.97
   -1   -5    3    -27.19      3.77
   -1    5    3     28.78     -1.08
   -1    5    2     18.54      1.27
   -1   -5    2     18.04      0.36
   -1   -5    1     33.35     -2.03
   -1   -5    0     42.17     -4.11
    1   -5    1      4.13      9.06
   -1   -5   -1     -4.48     -7.21
    1   -5    2     -2.18      3.06
   -1   -5   -2     -2.69     -4.08
    1    5    3    -56.92     16.03
    1   -5    3     56.70     15.48
    1   -5    4    -42.62      3.03
   -1    5   -4    -42.62     -3.03
    1    5    4    -42.72     -1.57
    1    5    5    -49.28     19.66
    1   -5    5     49.09     20.79
   -1    5   -5     49.09    -20.79
   -1    5   -6    -30.38     -4.06
    1   -5    6    -30.38      4.06
    1   -5    7     29.04     11.55
    1   -5    8    -19.91      6.12
    1   -5    9     12.50     -0.36
    1   -5   10    -17.59      2.50
   -1    5  -11     -5.27     -1.37
    1   -5   11     -5.27      1.37
    1   -5   12     -2.87      0.05
   -1    5  -12     -2.87     -0.05
    1   -5   13    -13.18      5.67
   -1    5  -13    -13.18     -5.67
   -1    5  -14      9.55      2.03
   -1   -5  -14      9.24      0.80
    1   -5   14      9.55     -2.03
    1   -5   15     -4.92      5.20
   -1    5  -15     -4.92     -5.20
    1   -5   16      1.85     -3.44
    1   -5   17     -5.84      4.07
    1   -5   18     -6.89     -1.90
    1    5   18     -7.16     -1.98
    1   -5   19     -9.98      2.91
    1    5   19     10.01      2.19
   -1   -5  -19     10.01     -2.19
    1   -5   20     -4.21     -2.25
    1    5   20     -4.14     -1.33
   -1   -5  -20     -4.14      1.33
   -1    5  -20     -4.21      2.25
   -1    5  -21     -8.41     -1.49
    1    5   21      7.16      5.54
   -1   -5  -21      7.16     -5.54
    1   -5   21     -8.41      1.49
    1    5   22     -2.96     -2.34
   -1   -5  -22     -2.96      2.34
    1   -5   22     -3.43     -2.05
   -1    5  -22     -3.43      2.05
    1    5   23      1.57      4.81
   -1   -5  -23      1.57     -4.81
    1   -5   23     -3.22      1.58
   -1    5  -23     -3.22     -1.58
    1   -5   24     -1.32      1.03
   -1    5  -24     -1.32     -1.03
    1    5   24     -0.99     -1.99
   -1   -5  -24     -0.99      1.99
    1    5   25     -2.69     -1.27
   -1   -5  -25     -2.69      1.27
    1   -5   25      2.34      0.67
   -1    5  -25      2.34     -0.67
   -1    5  -26      3.81     -3.11
    1   -5   26      3.81      3.11
   -1   -5  -26      3.34      3.74
    1    5   26      3.34     -3.74
   -1   -5  -27     -1.90      4.32
    1   -5   27      2.42      1.31
   -1    5  -27      2.42     -1.31
    1   -5   28     -3.32      3.17
   -1   -5  -28     -4.05      8.76
   -1    5  -28     -3.32     -3.17
    1   -5   29      2.57      2.07
   -1   -5  -29     -2.49      1.09
   -1    5  -29      2.57     -2.07
    1   -5   30    -11.42     -0.64
   -1   -5  -30    -11.55      5.50
   -1    5  -31      2.05     -1.25
    1   -5   31      2.05      1.25
   -1   -5  -31     -2.94     -5.39
   -1    5  -32    -11.11      0.23
   -1   -5  -32    -11.23      2.91
    1   -5   32    -11.11     -0.23
    1   -5   33      0.26      3.05
   -1   -5  -33     -1.84     -6.05
   -1    5  -33      0.26     -3.05
    1   -5   34     -7.86      8.24
    1   -5   35      0.75      0.98
    1    5   36     -3.63     -9.13
    1   -5   36     -4.48      9.41
    1    5   37     -2.08      1.26
    1   -5   37      2.52     -1.28
   -1    6   37     -3.62     -3.22
   -1   -6   37     -3.34      3.70
   -1    6   36     -4.52      4.71
   -1   -6   36      4.71      1.89
   -1    6   35    -10.18     -0.55
   -1   -6   35     -9.56      3.21
   -1    6   34    -11.93      3.61
   -1   -6   34     12.16      0.98
   -1    6   33     -7.86      0.76
   -1   -6   33     -7.26     -1.51
    1    6  -33     -7.26      1.51
   -1    6   32    -13.72     -3.74
    1    6  -32     13.04     -2.79
    1   -6  -32    -13.72      3.74
   -1   -6   32     13.04      2.79
   -1    6   31      1.17     -0.43
    1    6  -31      1.67      0.22
   -1   -6   31      1.67     -0.22
    1   -6  -31      1.17      0.43
   -1    6   30     -9.33     -7.36
    1    6  -30      8.57     -5.60
   -1   -6   30      8.57      5.60
    1   -6  -30     -9.33      7.36
   -1    6   29      4.41     -1.05
    1    6  -29      4.90     -4.39
   -1   -6   29      4.90      4.39
    1   -6  -29      4.41      1.05
   -1   -6   28     13.29      4.02
    1    6  -28     13.29     -4.02
   -1    6   28    -12.90     -8.06
   -1   -6   27     -1.39      3.98
    1   -6  -27     -2.16      2.43
    1    6  -27     -1.39     -3.98
   -1    6   27     -2.16     -2.43
   -1   -6   26     11.64      4.05
   -1    6   26    -11.43     -4.72
    1    6  -26     11.64     -4.05
    1   -6  -26    -11.43      4.72
    1    6  -25     -1.75     -3.55
   -1    6   25     -2.67     -4.22
   -1   -6   25     -1.75      3.55
    1   -6  -25     -2.67      4.22
    1    6  -24      1.09     -2.55
   -1   -6   24      1.09      2.55
    1   -6  -24     -1.60     -0.65
   -1    6   24     -1.60      0.65
   -1    6   23      2.62     -2.61
    1   -6  -23      2.62      2.61
    1    6  -23      3.39     -1.89
   -1   -6   23      3.39      1.89
   -1   -6   22     -0.36      0.28
   -1    6   22     -0.36      0.45
    1    6  -22     -0.36     -0.28
    1   -6  -22     -0.36     -0.45
   -1   -6   21      5.96     -0.35
    1    6  -21      5.96      0.35
   -1    6   21      5.56      0.65
   -1   -6   20     -4.11      0.75
   -1    6   20      3.47     -0.19
    1    6  -20     -4.11     -0.75
   -1   -6   19      4.13     -0.37
    1    6  -19      4.13      0.37
   -1    6   19      4.59      0.44
   -1   -6   18     -0.58     -0.20
   -1    6   18      0.20      1.16
   -1   -6   17     -0.89     -0.73
   -1    6   17     -0.19     -0.58
   -1   -6   16      9.36      1.89
   -1    6   16     -9.52      2.81
   -1    6   15    -10.52     -0.95
   -1   -6   15    -10.93     -0.86
   -1    6   14     -3.26      4.89
   -1   -6   14      3.16      5.68
   -1   -6   13    -16.04     -3.42
   -1    6   13    -15.44     -0.38
   -1    6   12      6.93      5.21
   -1   -6   12     -6.99      4.93
   -1   -6   11     -8.59     -8.26
   -1    6   11     -7.79      2.09
   -1    6   10      1.28      5.99
   -1   -6   10     -0.82      5.93
   -1   -6    9      0.71     -5.49
   -1    6    9      1.28     -0.51
   -1    6    8    -16.63      3.13
   -1   -6    8     16.83      4.73
    1   -6   -7      3.91      6.83
   -1   -6    7      3.95      3.80
   -1    6    7      3.91     -6.83
   -1   -6    6     28.59     -1.46
   -1    6    6    -29.90     -1.02
    1   -6   -6    -29.90      1.02
   -1   -6    5      2.60      1.70
   -1    6    5      2.20     -5.51
    1   -6   -5      2.20      5.51
   -1   -6    5      2.60      1.70
    1   -6   -4    -21.54     -2.92
   -1    6    4    -21.54      2.92
   -1   -6    4     20.03      0.05
    1   -6   -3      0.65     -1.59
   -1   -6    3      0.86     -7.12
   -1    6    3      0.65      1.59
   -1   -6    2     -9.59      2.90
    1   -6   -2      9.33     -6.99
   -1    6    2      9.33      6.99
    1   -6   -1    -20.01     -3.94
   -1   -6    1    -19.45     -3.72
    1   -6    0     18.20     -9.54
   -1   -6    0    -17.63      4.54
   -1   -6   -1     -5.98      1.06
    1   -6    1     -7.32     -3.96
   -1   -6   -2     18.61      8.08
    1   -6    2    -17.75     -9.45
   -1   -6   -3     36.30     -4.23
   -1    6   -3     35.15      6.60
    1   -6    3     35.15     -6.60
    1    6    3     36.30      4.23
   -1   -6   -3     36.30     -4.23
    1   -6    4    -45.99    -10.53
    1    6    4     46.48     -9.86
   -1    6   -4    -45.99     10.53
   -1    6   -5     31.34      4.99
    1    6    5     31.36      8.63
    1   -6    5     31.34     -4.99
    1   -6    5     31.34     -4.99
    1    6    6     35.91    -10.10
   -1    6   -6    -35.73     13.81
    1   -6    6    -35.73    -13.81
   -1    6   -7     15.89      1.60
    1   -6    7     15.89     -1.60
    1    6    7     15.46      5.55
    1   -6    8    -15.88     -5.06
    1   -6    9     11.96     -3.66
   -1    6  -10     -2.77     -2.31
    1   -6   10     -2.77      2.31
    1   -6   11      6.51     -5.22
   -1    6  -11      6.51      5.22
    1   -6   12      7.90     -0.35
   -1    6  -12      7.90      0.35
   -1    6  -13     -3.13      1.60
    1   -6   13     -3.13     -1.60
    1   -6   14     11.01     -1.85
   -1    6  -14     11.01      1.85
    1   -6   15     -6.11      2.27
    1   -6   16     11.93     -2.47
    1   -6   17     -0.25      1.92
    1   -6   18     11.18     -2.62
   -1    6  -19      2.25     -0.63
    1   -6   19      2.25      0.63
   -1   -6  -19      2.08      1.82
   -1   -6  -20     -5.14     -0.24
    1   -6   20      5.75     -0.42
   -1    6  -20      5.75      0.42
   -1    6  -21      2.65      0.22
    1   -6   21      2.65     -0.22
   -1   -6  -21      1.71      0.90
   -1   -6  -22     -0.03     -0.28
    1   -6   22      0.89      0.44
   -1    6  -22      0.89     -0.44
   -1   -6  -23      0.97     -0.49
   -1    6  -23      2.14      1.26
    1   -6   23      2.14     -1.26
   -1    6  -24     -6.04     -0.48
    1   -6   24     -6.04      0.48
   -1   -6  -24      6.56     -2.72
   -1    6  -25     -0.44      2.32
   -1   -6  -25     -1.11     -1.61
    1   -6   25     -0.44     -2.32
    1   -6   26     -3.60     -0.13
   -1   -6  -26      3.40     -2.87
   -1    6  -26     -3.60      0.13
   -1    6  -27     -4.74      1.61
   -1   -6  -27     -4.72     -4.95
    1   -6   27     -4.74     -1.61
   -1   -6  -28     -3.36     -1.93
   -1    6  -28      3.14      2.72
    1   -6   28      3.14     -2.72
   -1   -6  -29     -0.80     -6.17
    1   -6   29     -1.01      3.96
   -1    6  -29     -1.01     -3.96
   -1    6  -30      1.02      2.51
    1   -6   30      1.02     -2.51
   -1   -6  -30     -1.47      1.33
    1   -6   31      5.65      4.30
   -1   -6  -31      5.36     -1.39
   -1    6  -31      5.65     -4.30
   -1    6  -32     -1.74      1.57
    1   -6   32     -1.74     -1.57
   -1   -6  -32      1.50      6.72
    1    6   33      3.01     -0.12
    1   -6   33      3.73     -2.34
   -1   -6  -33      3.01      0.12
   -1    6  -33      3.73      2.34
    1   -6   34     -2.67      0.31
    1    6   34      3.13     -3.96
    1   -6   35     -3.01     -4.14
    1    6   35     -3.95      3.83
    1   -6   36     -0.96      1.05
    1    6   36      0.76      0.17
    1    6   37     -3.39      3.03
    1   -6   37     -2.65     -2.19
   -1   -7   37      0.10     -3.46
   -1    7   37     -0.36     -2.51
   -1   -7   36      4.58     -1.28
   -1    7   36      4.70      0.42
   -1    7   35      3.42     -3.04
   -1   -7   35     -3.70     -4.60
   -1   -7   34      9.08     -0.79
   -1    7   34      9.20     -0.61
   -1    7   33      6.59     -1.98
   -1   -7   33     -6.40     -4.46
    1    7  -32      2.52     -0.74
    1   -7  -32      2.52      2.17
   -1    7   32      2.52     -2.17
   -1   -7   32      2.52      0.74
   -1    7   31      4.78     -1.05
    1   -7  -31      4.78      1.05
   -1   -7   31     -4.19     -2.98
    1    7  -31     -4.19      2.98
    1    7  -30     -5.44      3.64
    1   -7  -30     -5.82      1.08
   -1    7   30     -5.82     -1.08
   -1   -7   30     -5.44     -3.64
   -1    7   29      5.41      2.79
   -1   -7   29     -5.58     -4.38
    1    7  -29     -5.58      4.38
    1   -7  -29      5.41     -2.79
   -1    7   28     -2.61      3.48
   -1   -7   28     -2.75     -6.43
    1    7  -28     -2.75      6.43
    1   -7  -27      6.35     -5.98
   -1    7   27      6.35      5.98
    1    7  -27     -6.95      6.17
   -1   -7   27     -6.95     -6.17
    1   -7  -26     -2.14     -4.63
   -1    7   26     -2.14      4.63
   -1   -7   26     -2.96     -5.09
    1    7  -26     -2.96      5.09
   -1    7   25     -1.84      2.45
    1   -7  -25     -1.84     -2.45
    1    7  -25      1.64      4.18
   -1   -7   25      1.64     -4.18
   -1    7   24     -2.61      5.33
   -1   -7   24     -3.33     -4.37
    1   -7  -24     -2.61     -5.33
    1    7  -24     -3.33      4.37
    1    7  -23      4.80      0.34
   -1   -7   23      4.80     -0.34
    1    7  -22     -3.45      1.19
   -1    7   22     -2.83      4.97
    1   -7  -22     -2.83     -4.97
   -1   -7   22     -3.45     -1.19
   -1   -7   21      5.42      0.73
   -1    7   21     -5.26      0.14
    1    7  -21      5.42     -0.73
    1    7  -20     -5.47      0.32
   -1    7   20     -5.30      2.46
   -1   -7   20     -5.47     -0.32
   -1    7   19     -5.03     -1.62
   -1   -7   19      5.18     -0.16
    1    7  -19      5.18      0.16
    1    7  -18     -0.82     -0.13
   -1   -7   18     -0.82      0.13
   -1    7   18     -1.15      1.36
   -1   -7   17     -5.41     -0.95
   -1    7   17      5.61     -4.79
   -1    7   16      4.30      0.64
   -1   -7   16      4.63      1.96
   -1   -7   15     -9.93     -4.39
   -1    7   15      9.84     -6.28
   -1   -7   14      7.44      1.17
   -1    7   14      7.12      1.05
   -1    7   13     -3.79     -6.86
   -1   -7   13      3.58     -7.54
   -1    7   12      4.70     -1.06
   -1   -7   12      5.13      4.83
   -1    7   11     -8.96     -6.38
   -1   -7   11      8.70     -6.33
   -1   -7   10      2.30      8.58
    1    7  -10      2.30     -8.58
   -1    7   10      1.98     -2.49
   -1   -7    9     -1.92     -3.14
    1    7   -9     -1.92      3.14
   -1    7    9      1.84     -3.48
   -1    7    8     -6.65      4.63
    1    7   -8     -6.75     -0.65
   -1   -7    8     -6.75      0.65
   -1   -7    7     -8.79     -0.95
    1    7   -7     -8.79      0.95
    1   -7   -7      9.61     -0.37
   -1    7    7      9.61      0.37
   -1   -7    6    -10.14     -1.13
   -1   -7    6    -10.14     -1.13
    1   -7   -6     -9.95     -6.92
   -1    7    6     -9.95      6.92
    1    7   -6    -10.14      1.13
   -1   -7    5     -2.31     -3.49
   -1   -7    5     -2.31     -3.49
   -1    7    5      3.33     -1.57
    1   -7   -5      3.33      1.57
    1   -7   -4      5.73     -1.50
   -1   -7    4      5.86      7.62
   -1    7    4      5.73      1.50
    1   -7   -3     -0.22      5.83
   -1    7    3     -0.22     -5.83
   -1   -7    3      0.61     -4.71
   -1    7    2     16.20     -2.15
   -1   -7    2     15.97      6.86
    1   -7   -2     16.20      2.15
   -1   -7    1      4.57     -2.85
    1   -7   -1     -4.39      7.10
    1   -7   -1     -4.39      7.10
   -1   -7    0     -0.14      0.59
    1   -7    0      0.99      2.92
    1   -7    1    -14.08      5.44
   -1   -7   -1     13.83     -3.16
   -1   -7   -1     13.83     -3.16
   -1    7   -1    -14.08     -5.44
   -1   -7   -2    -27.67      1.92
   -1    7   -2    -25.92     -5.11
    1   -7    2    -25.92      5.11
   -1   -7   -2    -27.67      1.92
    1   -7    3     10.77     -0.87
   -1   -7   -3    -11.57     -0.03
   -1   -7   -3    -11.57     -0.03
   -1    7   -3     10.77      0.87
    1    7    3    -11.57      0.03
    1    7    4    -29.22    -12.19
   -1   -7   -4    -29.22     12.19
    1   -7    4    -27.83     12.22
   -1    7   -4    -27.83    -12.22
   -1    7   -5     33.66      1.03
    1   -7    5     33.66     -1.03
    1    7    5    -34.00     -1.09
    1    7    6    -18.44    -13.96
   -1    7   -6    -18.32     -9.27
    1   -7    6    -18.32      9.27
    1    7    7    -22.17      1.54
    1   -7    7     22.37      3.02
   -1    7   -7     22.37     -3.02
    1    7    8     -9.15     -3.36
    1   -7    8     -9.49      1.74
   -1    7   -8     -9.49     -1.74
    1   -7    9      6.12     -0.64
    1    7    9     -6.43     -0.93
   -1    7   -9      6.12      0.64
   -1    7  -10      2.04     -4.20
    1   -7   10      2.04      4.20
    1   -7   11     -3.26     -4.69
   -1    7  -11     -3.26      4.69
   -1    7  -12      1.61     -4.88
    1   -7   12      1.61      4.88
   -1    7  -13     -4.95      4.08
    1   -7   13     -4.95     -4.08
    1   -7   14     -1.91      1.70
   -1    7  -14     -1.91     -1.70
    1   -7   15     -7.76     -1.35
    1   -7   16      1.17      0.98
    1   -7   17     -8.68      0.95
   -1   -7  -18      4.62     -1.43
    1   -7   18      4.25      1.26
   -1    7  -19     -3.10     -0.10
    1   -7   19     -3.10      0.10
   -1   -7  -19      2.72      0.72
   -1   -7  -20     -0.90     -2.57
   -1    7  -20     -1.50     -1.83
   -1   -7  -21     -3.22     -0.01
   -1    7  -21      2.76      2.29
    1   -7   21      2.76     -2.29
   -1   -7  -22     -3.31     -2.48
    1   -7   22     -4.51      2.36
   -1    7  -22     -4.51     -2.36
   -1    7  -23      6.64      2.41
    1   -7   23      6.64     -2.41
   -1   -7  -23     -6.84      0.74
   -1   -7  -24     -4.01      0.11
    1   -7   24     -5.25      2.10
   -1    7  -24     -5.25     -2.10
   -1   -7  -25     -8.69      1.47
   -1    7  -25      8.91      0.93
    1   -7   25      8.91     -0.93
    1   -7   26     -4.51      2.57
   -1    7  -26     -4.51     -2.57
   -1   -7  -26     -3.86      3.08
   -1   -7  -27     -2.56      1.48
   -1    7  -27      3.06      0.31
    1   -7   27      3.06     -0.31
    1   -7   28      3.37     -2.42
   -1   -7  -28      3.07      3.23
   -1    7  -28      3.37      2.42
   -1    7  -29     -1.06     -2.75
    1   -7   29     -1.06      2.75
   -1   -7  -29      1.39      1.22
   -1    7  -30      2.85      6.33
    1   -7   30      2.85     -6.33
   -1   -7  -31     -2.03     -1.56
    1    7   31     -2.03      1.56
   -1    7  -31      2.56     -6.51
    1   -7   31      2.56      6.51
   -1   -7  -32      0.98      1.20
    1   -7   32      0.56      0.23
    1    7   32      0.98     -1.20
   -1    7  -32      0.56     -0.23
    1    7   33     -5.72      2.93
    1   -7   33      6.14      2.21
   -1    7  -33      6.14     -2.21
   -1   -7  -33     -5.72     -2.93
    1    7   34      6.80      0.56
    1   -7   34      5.93      4.44
    1   -7   35      3.59     -2.48
    1    7   35     -3.32      0.36
    1    7   36      8.92     -1.76
    1   -7   36      8.44      3.34
    1    7   37      2.53     -0.14
    1   -7   37     -1.80      0.25
   -1   -8   37     -0.25     -0.67
   -1    8   37     -0.08      0.27
   -1    8   36      2.15     -1.89
   -1   -8   36     -2.17      1.99
   -1    8   35     -3.44      1.68
   -1   -8   35     -3.84     -1.09
   -1   -8   34      1.18     -0.97
   -1    8   34     -0.99     -0.10
   -1   -8   33     -4.37      0.66
   -1    8   33     -3.90      4.32
    1   -8  -32     -0.87     -7.64
   -1    8   32     -0.87      7.64
   -1   -8   32      1.28     -2.42
    1    8  -32      1.28      2.42
    1   -8  -31      4.01     -5.37
    1    8  -31      3.16     -1.37
   -1    8   31      4.01      5.37
   -1   -8   31      3.16      1.37
   -1    8   30     -0.99      5.44
   -1   -8   30      1.42     -0.30
    1    8  -30      1.42      0.30
    1   -8  -30     -0.99     -5.44
    1   -8  -29      4.94      1.44
   -1    8   29      4.94     -1.44
   -1   -8   29      4.22      2.78
    1    8  -29      4.22     -2.78
    1    8  -28      0.69     -5.29
   -1    8   28     -0.48     -2.66
    1   -8  -28     -0.48      2.66
   -1   -8   28      0.69      5.29
   -1   -8   27      2.96      3.61
    1    8  -27      2.96     -3.61
    1   -8  -27      2.94      5.57
    1    8  -26     -3.49     -4.16
   -1    8   26      3.75     -3.90
   -1   -8   26     -3.49      4.16
    1   -8  -26      3.75      3.90
    1    8  -25      2.26     -3.93
   -1   -8   25      2.26      3.93
    1   -8  -25      1.97      3.84
   -1    8   25      1.97     -3.84
   -1    8   24      2.88     -2.24
   -1   -8   24     -2.63      0.32
    1    8  -24     -2.63     -0.32
   -1   -8   23     -0.74      2.96
    1    8  -23     -0.74     -2.96
    1   -8  -23     -1.24      4.31
    1    8  -22     -4.21      1.25
   -1    8   22      4.27     -2.12
   -1   -8   22     -4.21     -1.25
    1   -8  -22      4.27      2.12
   -1   -8   21      1.72      1.17
    1    8  -21      1.72     -1.17
   -1    8   21      1.35     -2.94
   -1   -8   20     -6.99     -1.62
    1    8  -20     -6.99      1.62
   -1    8   20      6.90     -1.06
   -1   -8   19      1.16      0.12
   -1    8   19      1.06      0.17
    1    8  -19      1.16     -0.12
   -1   -8   18     -2.64      0.04
    1    8  -18     -2.64     -0.04
   -1    8   18      2.39      3.41
   -1   -8   17     -4.42     -1.58
   -1    8   17     -4.51      0.36
   -1   -8   16      5.32      0.47
   -1    8   16     -5.29      6.09
   -1    8   15     -6.69     -1.00
   -1   -8   15     -6.66     -0.86
   -1    8   14     -2.24      5.83
   -1   -8   14      2.55      2.05
   -1   -8   13     -3.06      1.39
   -1    8   13     -3.04     -0.78
   -1    8   12      5.90      6.72
    1    8  -12     -5.72     -5.12
   -1   -8   12     -5.72      5.12
   -1   -8   11     -1.71     -0.21
    1    8  -11     -1.71      0.21
   -1    8   11     -1.79      1.38
    1    8  -10     -4.51     -2.15
   -1   -8   10     -4.51      2.15
   -1    8   10      4.44      3.64
   -1   -8    9      2.01      0.86
    1    8   -9      2.01     -0.86
   -1    8    9      1.81     -2.35
   -1   -8    8     -4.67     -1.50
   -1    8    8      4.10     -1.96
    1    8   -8     -4.67      1.50
    1   -8   -8      4.10      1.96
   -1    8    7     16.18     -7.61
    1    8   -7     15.98     -2.68
   -1   -8    6     -7.16      1.06
   -1   -8    6     -7.16      1.06
    1   -8   -6      6.30      2.85
    1    8   -6     -7.16     -1.06
   -1    8    6      6.30     -2.85
    1   -8   -5      8.20      7.17
   -1    8    5      8.20     -7.17
    1    8   -5      7.45      1.80
   -1   -8    5      7.45     -1.80
   -1   -8    4     -5.90      1.07
   -1    8    4      5.27     -0.37
    1   -8   -4      5.27      0.37
    1   -8   -3    -21.76      6.51
   -1   -8    3    -22.09     -1.58
   -1    8    3    -21.76     -6.51
    1   -8   -2     -0.90     -3.38
    1   -8   -2     -0.90     -3.38
   -1   -8    2      0.51     -0.18
   -1   -8    1    -10.18      2.50
    1   -8   -1    -10.50      3.72
    1   -8   -1    -10.50      3.72
    1   -8    0      8.60     -3.34
   -1    8    0      8.60      3.34
   -1   -8    0     -8.79      1.28
   -1   -8   -1     20.36      4.49
   -1   -8   -1     20.36      4.49
    1   -8    1     19.67      1.79
   -1    8   -1     19.67     -1.79
    1   -8    2     11.41      1.16
   -1   -8   -2    -11.48      0.32
   -1   -8   -2    -11.48      0.32
   -1    8   -2     11.41     -1.16
    1   -8    3     18.58     -4.13
   -1   -8   -3     20.05     -1.50
   -1   -8   -3     20.05     -1.50
   -1    8   -3     18.58      4.13
    1    8    3     20.05      1.50
   -1    8   -4    -10.49     -6.19
    1    8    4     10.49      2.09
   -1   -8   -4     10.49     -2.09
    1   -8    4    -10.49      6.19
   -1   -8   -4     10.49     -2.09
   -1   -8   -5     16.65    -14.55
   -1    8   -5     15.27     13.75
    1    8    5     16.65     14.55
    1   -8    5     15.27    -13.75
    1   -8    6    -19.45      6.27
    1   -8    6    -19.45      6.27
    1    8    7     14.42     12.70
   -1    8   -7     14.35     10.60
    1   -8    7     14.35    -10.60
    1   -8    8    -14.16      0.80
    1    8    8     13.97      0.15
   -1    8   -8    -14.16     -0.80
    1    8    9     -2.86      1.47
    1   -8    9     -2.28     -4.31
   -1    8   -9     -2.28      4.31
    1    8   10      2.64      1.52
   -1    8  -10     -2.35     -1.08
   -1    8  -10     -2.35     -1.08
    1   -8   10     -2.35      1.08
   -1    8  -11    -11.94      2.88
    1   -8   11    -11.94     -2.88
   -1    8  -11    -11.94      2.88
    1    8   11    -12.22     -1.61
    1   -8   12      3.66      4.59
    1    8   12     -3.41      2.21
   -1    8  -12      3.66     -4.59
    1   -8   13     -1.80     -1.86
    1    8   13     -1.79     -0.46
   -1    8  -13     -1.80      1.86
    1    8   14     -1.81      0.39
    1   -8   14      1.51      3.35
    1   -8   15      1.76     -2.41
    1   -8   16     -1.08      1.06
    1   -8   17     -5.02     -3.16
   -1    8  -18     -2.04     -0.33
    1   -8   18     -2.04      0.33
   -1   -8  -18      1.74     -0.27
   -1    8  -19     -1.52      3.15
   -1   -8  -19     -1.87     -0.81
    1   -8   19     -1.52     -3.15
   -1   -8  -20      3.65      1.49
   -1    8  -20     -3.61     -1.79
    1   -8   20     -3.61      1.79
   -1   -8  -21      5.72      0.76
   -1    8  -21      6.20      2.65
    1   -8   21      6.20     -2.65
   -1    8  -22     -7.16     -3.74
   -1   -8  -22      7.26      2.47
    1   -8   22     -7.16      3.74
   -1   -8  -23      4.88      1.43
    1   -8   23      5.85     -1.88
   -1    8  -23      5.85      1.88
   -1    8  -24     -7.53     -1.30
    1   -8   24     -7.53      1.30
   -1   -8  -24      7.35      2.52
   -1   -8  -25      6.55     -2.26
   -1    8  -25      7.27      2.13
    1   -8   25      7.27     -2.13
   -1   -8  -26      7.34      0.19
   -1    8  -26     -8.05     -0.48
    1   -8   26     -8.05      0.48
    1    8   27      5.02      2.72
   -1   -8  -27      5.02     -2.72
   -1    8  -27      5.03      0.84
    1   -8   27      5.03     -0.84
   -1    8  -28     -4.34     -1.09
   -1   -8  -28      3.81     -0.46
    1   -8   28     -4.34      1.09
    1    8   28      3.81      0.46
   -1    8  -29     -0.11     -2.53
    1    8   29      0.60      1.89
    1   -8   29     -0.11      2.53
   -1   -8  -29      0.60     -1.89
   -1   -8  -30      2.54     -0.84
   -1    8  -30     -1.78      7.89
    1    8   30      2.54      0.84
    1   -8   30     -1.78     -7.89
    1    8   31      3.32      3.12
   -1    8  -31      2.73     -1.05
   -1   -8  -31      3.32     -3.12
    1   -8   31      2.73      1.05
   -1   -8  -32      5.91     -4.06
    1   -8   32     -4.87    -11.10
   -1    8  -32     -4.87     11.10
    1    8   32      5.91      4.06
    1    8   33      0.93      1.13
    1   -8   33      1.14     -3.18
   -1    8  -33      1.14      3.18
    1    8   34      6.28      3.16
    1   -8   34     -6.03     -2.26
    1    8   35     -4.08      0.88
    1   -8   35     -3.91     -5.08
    1   -8   36     -2.34      1.54
    1    8   36      1.97      0.24
    1   -8   37     -5.69     -3.40
    1    8   37     -5.59      2.09
   -1    9   37     -2.59      3.54
   -1   -9   37      2.99     -1.59
   -1   -9   36      0.96      1.85
   -1    9   36      0.59      0.04
   -1   -9   35     -0.22      4.87
   -1    9   35      0.40      4.37
   -1    9   34      1.65     -3.46
   -1   -9   34      2.24      1.70
   -1   -9   33     -4.80      7.50
   -1    9   33      4.03     -7.69
   -1    9   32     -2.16     -6.48
   -1   -9   32     -1.42      1.00
    1   -9  -32     -2.16      6.48
   -1   -9   31     -5.24      5.01
   -1    9   31      4.00    -12.57
    1   -9  -31      4.00     12.57
    1    9  -31     -5.24     -5.01
    1   -9  -30     -5.21      2.09
   -1   -9   30     -4.73      3.01
    1    9  -30     -4.73     -3.01
   -1    9   30     -5.21     -2.09
   -1   -9   29     -1.63     -0.50
   -1    9   29      1.10     -1.82
    1    9  -29     -1.63      0.50
    1   -9  -29      1.10      1.82
   -1    9   28     -2.65      4.15
    1   -9  -28     -2.65     -4.15
   -1   -9   28     -2.54      1.79
    1    9  -28     -2.54     -1.79
   -1   -9   27      4.86     -3.20
    1    9  -27      4.86      3.20
    1   -9  -27     -5.04     -2.57
   -1    9   27     -5.04      2.57
   -1    9   26      2.33      4.43
    1    9  -26      2.48      0.75
   -1   -9   26      2.48     -0.75
    1   -9  -26      2.33     -4.43
    1    9  -25      1.46      1.21
   -1    9   25     -1.62      1.22
   -1   -9   25      1.46     -1.21
    1   -9  -25     -1.62     -1.22
    1   -9  -24      6.25     -2.04
   -1   -9   24      6.09      0.06
    1    9  -24      6.09     -0.06
   -1    9   24      6.25      2.04
    1   -9  -23      0.12     -2.31
   -1    9   23      0.12      2.31
    1    9  -23      0.07      0.35
   -1   -9   23      0.07     -0.35
    1   -9  -22      3.87     -1.13
   -1   -9   22      3.58      0.03
    1    9  -22      3.58     -0.03
   -1    9   22      3.87      1.13
   -1    9   21     -3.74      3.05
   -1   -9   21      4.14      0.92
    1    9  -21      4.14     -0.92
   -1   -9   20      1.08      0.79
   -1    9   20      1.09     -1.07
    1    9  -20      1.08     -0.79
    1    9  -19      4.70     -1.23
   -1   -9   19      4.70      1.23
   -1    9   19     -4.22      1.22
    1    9  -18      1.07     -1.94
   -1   -9   18      1.07      1.94
   -1   -9   17      4.80      0.40
    1    9  -17      4.80     -0.40
   -1    9   17     -4.60     -2.88
   -1    9   16      6.74     -0.68
   -1   -9   16      6.50      0.47
   -1   -9   15      2.82      1.65
   -1    9   15     -2.97     -4.70
    1    9  -14      8.46      1.18
   -1   -9   14      8.46     -1.18
   -1    9   14      8.54      0.74
   -1   -9   13      1.59      1.12
    1    9  -13      1.59     -1.12
   -1    9   13     -1.71     -5.33
   -1    9   12      5.10      0.72
   -1   -9   12      5.10     -3.48
    1    9  -12      5.10      3.48
   -1   -9   11      2.06      0.40
    1    9  -11      2.06     -0.40
   -1    9   11     -1.97     -3.84
   -1    9   10      1.98      2.54
   -1   -9   10      1.92     -5.41
    1    9  -10      1.92      5.41
   -1    9    9     -7.78      0.79
    1    9   -9      8.03     -2.33
   -1   -9    9      8.03      2.33
    1    9   -8     -6.32      2.87
    1   -9   -8     -6.63     -4.15
   -1   -9    8     -6.32     -2.87
    1   -9   -7    -11.77     -2.51
   -1   -9    7     12.18      0.78
   -1    9    7    -11.77      2.51
    1    9   -7     12.18     -0.78
   -1   -9    7     12.18      0.78
   -1   -9    6    -12.06     -0.03
    1    9   -6    -12.06      0.03
   -1    9    6    -13.10      5.79
   -1   -9    6    -12.06     -0.03
    1   -9   -6    -13.10     -5.79
   -1   -9    5      8.03      2.55
    1   -9   -5     -7.38     -4.80
    1    9   -5      8.03     -2.55
   -1    9    5     -7.38      4.80
   -1    9    4      8.41      9.74
    1    9   -4      9.50      2.51
   -1   -9    4      9.50     -2.51
    1   -9   -4      8.41     -9.74
   -1   -9    3      6.53      5.74
   -1    9    3     -6.22      2.99
    1    9   -3      6.53     -5.74
    1   -9   -3     -6.22     -2.99
    1   -9   -2     22.71    -10.22
   -1   -9    2     23.41     -5.84
    1   -9   -2     22.71    -10.22
    1   -9   -1     -5.30      1.80
   -1   -9    1      4.42      1.20
    1   -9   -1     -5.30      1.80
   -1    9    0     -3.67      7.27
    1   -9    0     -3.67     -7.27
   -1   -9    0     -3.22     -7.32
   -1   -9   -1     -2.21     -1.44
   -1    9   -1      1.35     -0.03
   -1   -9   -1     -2.21     -1.44
    1   -9    1      1.35      0.03
   -1   -9   -2    -15.25     -7.21
   -1   -9   -2    -15.25     -7.21
    1   -9    2    -14.97     -5.67
   -1    9   -2    -14.97      5.67
    1   -9    3      4.52     -0.64
    1    9    3     -4.23      3.57
   -1   -9   -3     -4.23     -3.57
   -1   -9   -3     -4.23     -3.57
   -1    9   -3      4.52      0.64
   -1   -9   -4    -11.84      0.53
   -1    9   -4    -10.84     -0.23
    1    9    4    -11.84     -0.53
    1   -9    4    -10.84      0.23
   -1   -9   -4    -11.84      0.53
    1    9    5     -3.91      4.27
   -1    9   -5      4.17      2.18
    1   -9    5      4.17     -2.18
   -1   -9   -5     -3.91     -4.27
    1   -9    6    -12.44      9.77
    1    9    6    -12.96     -9.88
    1   -9    7     11.54     -1.33
    1   -9    7     11.54     -1.33
   -1    9   -7     11.54      1.33
    1    9    8     -2.75     -6.54
   -1    9   -8     -3.22    -10.53
    1   -9    8     -3.22     10.53
    1    9    9    -13.15     -0.52
    1   -9    9     12.65      2.74
   -1    9   -9     12.65     -2.74
    1    9   10     11.87      1.51
    1   -9   10     11.32      2.81
   -1    9  -10     11.32     -2.81
   -1    9  -11     -0.71     -0.89
    1   -9   11     -0.71      0.89
   -1    9  -12     11.68      1.49
   -1    9  -12     11.68      1.49
    1   -9   12     11.68     -1.49
    1    9   12     11.71      2.83
    1   -9   13     -5.55     -0.61
   -1    9  -13     -5.55      0.61
    1    9   13      5.76     -0.77
    1    9   14      4.84      2.08
    1   -9   14      4.96     -0.91
   -1    9  -14      4.96      0.91
    1    9   15     -1.77      1.10
    1   -9   15      2.24     -0.55
    1    9   16      6.28      1.29
    1   -9   16      6.18     -0.04
   -1   -9  -17     -5.37     -1.01
    1    9   17     -5.37      1.01
    1   -9   17      5.81     -0.71
   -1    9  -18      2.56     -1.82
    1    9   18      2.84     -1.41
   -1   -9  -18      2.84      1.41
    1   -9   18      2.56      1.82
   -1    9  -19      2.17      0.84
    1   -9   19      2.17     -0.84
   -1   -9  -19     -1.70     -1.40
    1    9   19     -1.70      1.40
   -1    9  -20     -3.65     -2.60
   -1   -9  -20     -3.44      2.05
    1    9   20     -3.44     -2.05
    1   -9   20     -3.65      2.60
   -1   -9  -21     -5.35     -0.60
    1    9   21     -5.35      0.60
   -1    9  -21      5.76      3.89
    1   -9   21      5.76     -3.89
    1    9   22     -3.06      0.21
    1   -9   22     -3.43      0.93
   -1    9  -22     -3.43     -0.93
   -1   -9  -22     -3.06     -0.21
   -1    9  -23      9.24      5.16
   -1   -9  -23     -8.82     -0.99
    1    9   23     -8.82      0.99
    1   -9   23      9.24     -5.16
   -1   -9  -24      0.28      0.04
   -1    9  -24     -0.21      0.49
    1   -9   24     -0.21     -0.49
    1    9   24      0.28     -0.04
   -1    9  -25      5.52      2.15
   -1   -9  -25     -5.05      0.00
    1    9   25     -5.05      0.00
    1   -9   25      5.52     -2.15
   -1    9  -26     -1.03      1.93
    1   -9   26     -1.03     -1.93
   -1   -9  -26     -0.91      1.76
    1    9   26     -0.91     -1.76
    1   -9   27      3.12     -1.42
   -1   -9  -27     -2.71      1.11
   -1    9  -27      3.12      1.42
    1    9   27     -2.71     -1.11
   -1   -9  -28     -2.40      0.55
   -1    9  -28     -2.45      1.35
    1   -9   28     -2.45     -1.35
   -1   -9  -29      0.66     -0.99
    1    9   29      0.66      0.99
    1   -9   29     -1.29      3.04
   -1    9  -29     -1.29     -3.04
    1    9   30     -6.04      1.46
   -1    9  -30     -5.87      0.33
    1   -9   30     -5.87     -0.33
   -1   -9  -30     -6.04     -1.46
   -1   -9  -31     -1.50      5.14
    1    9   31     -1.50     -5.14
    1   -9   31     -0.68      9.91
   -1    9  -31     -0.68     -9.91
   -1    9  -32     -8.72      1.50
    1    9   32     -9.22      0.80
   -1   -9  -32     -9.22     -0.80
    1   -9   32     -8.72     -1.50
    1   -9   33      3.50      6.65
    1    9   33     -5.32    -10.69
    1   -9   34     -3.54     -0.21
    1    9   34     -3.82     -0.42
    1    9   35     -5.58     -4.20
    1   -9   35      5.05      0.63
    1   -9   36      2.23      1.38
    1    9   36      2.14     -0.55
    1    9   37     -3.45      0.47
    1   -9   37      3.46     -1.73
   -1   10   36     -0.52     -3.23
   -1  -10   36      0.14     -2.46
   -1   10   35     -1.20     -0.12
   -1  -10   35     -1.77     -2.50
   -1   10   34     -4.91      4.89
   -1  -10   34      5.28     -5.86
   -1  -10   33      0.46     -2.93
   -1   10   33      1.37      3.67
   -1   10   32     -7.32     14.53
    1   10  -32      8.50      4.24
   -1  -10   32      8.50     -4.24
    1   10  -31      4.26      4.38
    1  -10  -31      4.60     -1.22
   -1   10   31      4.60      1.22
   -1  -10   31      4.26     -4.38
    1   10  -30      5.09      0.89
    1  -10  -30     -4.21     -8.70
   -1  -10   30      5.09     -0.89
   -1   10   30     -4.21      8.70
   -1   10   29      3.84     -2.05
   -1  -10   29      4.27     -5.55
    1  -10  -29      3.84      2.05
    1   10  -29      4.27      5.55
   -1  -10   28     -3.12      1.09
    1   10  -28     -3.12     -1.09
   -1   10   28      3.62     -0.38
    1  -10  -28      3.62      0.38
    1   10  -27     -2.32      2.28
   -1  -10   27     -2.32     -2.28
   -1   10   27     -2.49     -3.98
    1  -10  -27     -2.49      3.98
   -1   10   26      2.47     -0.14
   -1  -10   26     -2.12      3.28
    1   10  -26     -2.12     -3.28
    1  -10  -26      2.47      0.14
   -1   10   25     -8.65     -4.47
    1  -10  -25     -8.65      4.47
   -1  -10   25     -8.65     -2.47
    1   10  -25     -8.65      2.47
   -1   10   24     -0.17      0.77
   -1  -10   24     -0.09      4.26
    1  -10  -24     -0.17     -0.77
   -1   10   23     -6.75     -1.92
    1  -10  -23     -6.75      1.92
    1   10  -23     -6.62      3.36
   -1  -10   23     -6.62     -3.36
   -1   10   22      2.88     -0.39
    1   10  -22     -3.53     -2.91
   -1  -10   22     -3.53      2.91
   -1   10   21     -5.61     -0.91
   -1  -10   21     -5.62     -1.37
   -1   10   20      2.11     -1.58
   -1  -10   20     -2.69      0.79
    1   10  -20     -2.69     -0.79
    1   10  -19     -0.28      1.77
   -1  -10   19     -0.28     -1.77
   -1   10   19     -0.26      0.64
   -1  -10   18     -5.07     -0.77
    1   10  -18     -5.07      0.77
   -1   10   18      4.93     -1.70
   -1  -10   17      2.17     -0.94
   -1   10   17      2.12      2.14
    1   10  -17      2.17      0.94
   -1  -10   16     -8.52     -0.36
   -1   10   16      8.74      0.91
   -1  -10   15     -6.38      0.02
   -1   10   15     -6.29      1.68
    1   10  -14     -4.63      0.88
   -1   10   14      4.73      2.83
   -1  -10   14     -4.63     -0.88
   -1   10   13     -9.38      0.50
    1   10  -13     -9.46     -0.02
   -1  -10   13     -9.46      0.02
   -1   10   12     -0.41      1.04
    1   10  -12      0.22      3.06
   -1  -10   12      0.22     -3.06
   -1  -10   11     -3.18      3.89
   -1   10   11     -3.20     -2.73
    1   10  -11     -3.18     -3.89
   -1  -10   10     -6.07     -2.05
   -1   10   10      5.62     -0.69
    1   10  -10     -6.07      2.05
   -1  -10    9      2.14      2.39
    1  -10   -9      2.41      1.33
   -1   10    9      2.41     -1.33
    1   10   -9      2.14     -2.39
    1   10   -8    -14.01     -1.30
   -1   10    8     13.64      0.94
   -1  -10    8    -14.01      1.30
    1  -10   -8     13.64     -0.94
   -1  -10    8    -14.01      1.30
    1  -10   -7      1.66     -1.49
   -1  -10    7      1.00     -3.98
   -1   10    7      1.66      1.49
    1   10   -7      1.00      3.98
   -1  -10    7      1.00     -3.98
    1  -10   -6     10.21      2.37
   -1   10    6     10.21     -2.37
    1   10   -6    -10.37      1.00
   -1  -10    6    -10.37     -1.00
    1  -10   -5     -5.80      2.62
   -1   10    5     -5.80     -2.62
    1   10   -5     -6.48      1.41
   -1  -10    5     -6.48     -1.41
   -1  -10    4     -6.10     -7.45
    1   10   -4     -6.10      7.45
   -1   10    4      6.17     -7.12
    1  -10   -4      6.17      7.12
    1  -10   -3    -18.20      5.71
    1   10   -3    -19.07     -3.61
   -1  -10    3    -19.07      3.61
    1  -10   -3    -18.20      5.71
[truncated: 9,947,249 more chars]
